# Supplementary material for: Knowledge search, knowledge integration and enterprise breakthrough innovation under the characteristics of innovation ecosystem network: The empirical evidence from enterprises in Beijing-Tianjin-Hebei region
Source: PLoS One. 2021 Dec 23;16(12):e0261558. doi: 10.1371/journal.pone.0261558 (PMC8699633; doi:10.1371/journal.pone.0261558)
Supplement: S3 File — (XLSX) [file pone.0261558.s003.xlsx]

## Sheet: 基础数据
序号	企业基本情况											企业的创新网络特征										企业的创新情况			企业的知识管理情况
	1、您所在企业员工人数？		2、您所在企业成立年份？			3、您所在企业的地理位置？（省/市）	4、您所在企业所属行业?	5、您所在企业是否属于科技型企业？ ①是 ②否	6、您所在企业属于何种性质？ ①国有或国有控股 ②民营 ③外资或合资 ④其它	7、您所在企业目前的发展阶段？ ①初创期 ②成长期 ③成熟期 ④衰退期	8、您的职位？ ①高层管理者 ②中层管理者 ③基层管理者 ④专业人员（研发或技术人员） ⑤其它	网络规模							网络联系强度			企业突破式创新			知识搜索宽度				知识搜索深度				知识整合
	具体人数（人）	小于100=1； 100-300=2； 300-500=3； 500-1000=4； 1000以上=5	具体年份（年）	成立时间（年） 截止2020年	小于3=1； 3-5=2； 6-10=3； 11-20=4； 20以上=5							（1）企业与政府部门产生联系的数量很多)	（2）企业与高校、科研机构产生联系的数量很多)	（3）企业与中介组织（或行业协会）产生联系的数量很多)	（4）企业与金融机构产生联系的数量很多)	（5）企业与同行企业产生联系的数量很多)	（6）企业与供应商产生联系的数量很多)	（7）企业与客户产生联系的数量很多)	（8）企业与外部其他组织有长期的合作交流)	（9）企业与外部其他组织形成了紧密的合作关系、联系频繁)	（10）企业与外部其他组织的合作交往有着重要的未来规划)	（1）企业非常重视研发新产品或新服务)	（2）企业能够更快速的推出新产品或新服务)	（3）企业能够将突破性的技术运用于新产品或新服务的开发)	（1）企业能够从供应商、客户获取市场信息)	（2）企业能够从高校、政府部门、科研机构获取知识资源)	（3）企业能够从行业协会、中介组织获取知识资源)	（4）企业能够获取本行业的安全、技术、环境标准的信息)	（5）企业能够有效利用从供应商、客户获取的市场信息)	（6）企业能够有效利用从高校、政府、科研机构获取的知识资源)	（7）企业能够有效利用从行业协会、中介组织获取的知识资源)	（8）企业能够有效遵从本行业的安全、技术、环境标准)	（9）企业能将获得的不同来源和不同类型的知识进行有条理分类)	（10）企业能够及时消化和吸收外部知识并为员工个体所掌握)	（11）企业能将获取的外部知识融入到企业实践并形成知识体系)
1	10000+	5	2017	3	2	河北省	汽车制造业	2	1	3	3	4	4	4	3	4	3	4	4	3	4	4	5	4	5	4	5	4	5	5	4	4	4	4	5
2	120	2	2005	15	4	天津市	信息	1	1	2	3	2	3	3	2	2	3	3	3	3	3	4	4	3	4	2	2	2	3	2	2	4	3	4	3
3	9	1	2018	2	1	天津市	管理咨询	2	3	1	1	5	4	4	4	4	4	4	4	4	4	4	4	4	3	3	3	3	3	3	3	3	3	3	3
4	300	3	1921	99	5	北京市	金融	2	3	3	1	3	3	3	4	3	3	4	4	4	4	3	3	3	4	4	4	4	4	4	4	4	4	4	4
5	15	1	2018	2	1	天津市	教育	2	2	1	3	3	5	3	2	4	4	4	2	2	2	2	2	2	3	3	3	3	3	3	3	3	3	3	3
6	2	1	2016	4	2	天津市	创业投资咨询	2	3	1	1	4	3	4	3	4	3	4	4	3	4	4	4	4	4	4	4	4	4	4	4	4	4	4	4
7	500	4	1949	71	5	河北省	机械设备、新材料研发	1	1	4	3	3	1	1	4	5	5	4	3	3	2	4	4	4	3	1	1	3	1	1	1	1	3	3	3
8	3	1	2019	1	1	天津市	资本市场服务	2	4	1	3	3	4	3	4	3	3	3	3	4	4	5	3	3	3	3	3	3	3	4	4	3	4	5	4
9	330	3	2016	4	2	河北省	出版	2	3	2	1	3	5	5	3	5	5	5	5	5	5	3	3	3	5	5	5	5	5	5	5	5	5	5	5
10	1	1	2020	0	1	天津市	服务业	2	4	1	3	4	4	3	4	3	3	3	3	3	3	4	3	3	3	3	3	3	3	3	3	3	5	5	5
11	100-500	3	2018	2	1	北京市	建筑工程	2	1	3	4	3	3	3	3	3	4	4	4	4	3	4	3	3	3	3	3	3	3	3	3	3	3	3	3
12	10	1	2017	3	2	河北省	幼儿园	2	3	1	3	5	4	4	3	3	3	3	3	3	2	3	4	3	2	3	4	3	2	3	3	3	3	3	3
13	700	4	2000	20	4	北京市	医疗器械	2	3	2	4	3	3	4	2	4	2	5	4	4	4	5	2	5	5	4	4	5	5	4	4	5	5	5	5
14	35000	5	1992	28	5	北京市	IT	1	1	4	1	4	2	3	4	4	4	4	3	2	4	2	2	4	4	4	4	4	4	4	4	4	4	2	2
15	468	3	2018	2	1	北京市	制造业	2	1	4	3	3	4	3	4	4	4	4	4	4	3	3	3	3	3	4	4	3	3	4	3	3	3	3	3
16	400-500	3	2016	4	2	天津市	医疗器械	2	4	4	4	4	2	2	2	3	5	5	3	2	2	3	2	3	2	2	2	2	2	2	2	2	3	3	3
17	7	1	2018	2	1	天津市	互联网电商	1	3	1	4	3	2	3	3	3	4	3	3	2	2	4	3	3	3	2	2	3	3	3	3	4	3	3	3
18	150	2	2014	6	3	北京市	IT服务	1	3	2	2	2	2	3	2	3	3	4	4	4	4	3	4	2	3	2	3	2	2	2	2	2	2	2	3
19	15	1	2007	13	4	天津市	科技管理	1	1	1	4	5	4	3	3	4	3	3	4	4	3	3	3	3	4	4	4	4	4	4	4	4	4	4	4
20	337	3	2015	5	2	天津市	互联网电商	1	3	2	4	4	5	4	4	3	3	3	4	4	4	4	3	3	4	5	5	4	4	5	5	5	4	4	4
21	>20	1	2018	2	1	北京市	互联网	1	3	1	4	3	3	2	2	2	4	4	4	4	4	3	2	3	3	3	3	3	3	3	3	4	3	4	3
22	19	1	2012	8	3	天津市	金融	2	1	2	1	4	1	3	5	4	3	3	3	3	3	4	4	3	4	4	3	4	3	4	4	4	4	4	4
23	7	1	2018	2	1	北京市	互联网	1	3	2	4	3	4	3	3	3	3	4	3	3	3	4	4	3	3	3	3	3	3	3	4	3	3	4	3
24	7	1	2018	2	1	北京市	互联网电商	1	3	1	4	3	3	3	3	3	3	3	3	4	4	3	3	3	3	3	3	3	3	2	2	2	3	3	3
25	6	1	2009	11	4	天津市	金融	2	1	2	2	5	5	5	5	5	5	5	5	5	5	5	5	5	5	5	5	5	5	5	5	5	5	5	5
26	990	4	2011	9	3	北京市	IT	1	2	2	3	3	4	3	5	4	3	5	4	4	4	4	4	3	4	5	4	4	4	4	4	4	4	4	4
27	400	3	2018	2	1	北京市	制造业	2	3	4	3	2	2	1	3	3	4	4	2	3	3	4	3	2	4	4	3	4	4	4	3	4	3	3	3
28	110	2	2011	9	3	北京市	服务业	2	3	2	1	2	3	3	2	1	2	5	5	5	4	5	4	3	5	2	3	4	5	2	3	5	3	5	5
29	135	2	2000	20	4	天津市	互联网安全	1	1	3	1	3	3	3	3	4	3	5	4	4	3	5	4	4	5	3	3	3	4	3	3	4	4	4	4
30	480	3	2007	13	4	天津市	电信制造业	1	3	3	3	3	3	3	3	3	5	5	4	4	4	5	4	4	5	4	4	4	4	4	4	4	4	4	4
31	300	3	2006	14	4	北京市	专业服务（技术服务）	1	3	2	2	3	5	4	2	2	5	5	5	4	4	5	5	5	5	5	4	5	5	5	4	5	3	4	4
32	370	3	2003	17	4	天津市	电信制造业	1	3	3	2	5	2	3	1	3	4	4	2	2	2	3	3	3	3	3	3	3	3	3	3	3	3	3	3
33	114	2	2007	13	4	北京市	电子及通讯设备制造	1	3	2	2	4	4	4	3	3	4	4	4	3	3	4	4	4	4	4	4	4	4	4	4	4	4	4	4
34	145	2	2015	5	2	河北省	餐饮	2	3	2	2	3	2	3	2	2	3	2	3	2	3	2	3	2	2	3	2	3	2	3	3	3	3	3	3
35	15	1	2013	7	3	河北省	机电施工	2	2	2	1	4	2	2	3	4	4	4	2	2	2	4	3	3	3	3	3	3	3	3	3	3	3	3	3
36	300	3	2011	9	3	北京市	信息技术	1	3	2	2	5	3	3	4	2	4	5	4	4	5	5	5	4	5	5	3	5	5	5	3	5	3	3	3
37	430	3	2018	2	1	河北省	交通行业	2	1	3	4	4	3	2	4	2	3	4	4	4	3	4	4	4	4	4	4	4	4	4	4	4	4	4	4
38	30	1	2019	1	1	河北省	机械制造	2	1	2	4	3	3	3	3	3	3	4	3	3	3	3	3	3	3	3	3	3	3	3	3	3	3	3	3
39	500	4	2009	11	4	河北省	材料	2	1	3	4	3	1	4	3	2	4	4	3	3	3	2	2	2	3	2	4	4	3	3	4	4	3	3	3
40	7000	5	2005	15	4	北京市	交通行业	2	1	3	3	4	2	4	3	4	3	4	3	3	3	4	4	4	3	2	2	3	3	2	2	4	3	4	3
41	10000+	5	2019	1	1	北京市	互联网电商	1	1	3	2	4	4	2	3	4	4	4	2	4	4	4	4	4	4	4	4	4	4	4	4	4	4	4	4
42	460	3	2006	14	4	天津市	电子及通讯设备制造	1	3	3	4	4	4	4	4	3	4	4	4	4	4	4	4	4	4	4	4	4	4	4	4	4	4	4	4
43	1000000	5	2016	4	2	天津市	互联网金融	1	3	3	3	4	4	4	5	3	4	4	4	4	4	4	3	5	4	5	4	4	4	5	4	5	4	4	5
44	400	3	2002	18	4	河北省	电子及通讯设备制造	1	3	3	3	4	3	3	3	3	4	4	4	3	3	5	3	4	4	4	4	4	4	4	4	5	4	4	4
45	40	1	2008	12	4	天津市	机器人	1	3	2	1	3	3	3	3	4	4	4	3	3	4	5	5	5	5	4	5	4	5	5	5	4	5	5	5
46	106	2	2008	12	4	河北省	饲料	2	3	3	1	4	1	2	2	5	5	5	5	5	4	4	4	4	4	4	4	4	4	4	4	4	4	4	4
47	112	2	2018	2	1	北京市	通讯	1	3	1	4	4	4	5	5	5	5	5	5	5	5	5	1	1	5	1	5	5	5	1	5	5	1	5	5
48	10	1	2014	6	3	河北省	生物	1	3	1	2	4	4	3	3	4	4	4	4	4	4	4	3	4	4	4	3	4	4	4	3	3	4	4	4
49	100000	5	1970	50	5	河北省	交通行业	2	1	3	4	3	3	3	3	4	4	4	4	4	4	4	3	3	4	4	4	3	3	3	3	4	3	3	3
50	130	2	2018	2	1	北京市	芯片设计	1	3	2	2	2	2	2	5	5	5	5	5	5	5	5	5	5	5	5	5	5	5	1	5	5	5	5	5
51	60000	5	2016	4	2	北京市	多元，房地产、文旅、化工等	2	2	3	1	3	4	4	4	4	4	4	3	4	3	4	3	4	4	2	3	4	4	3	4	4	3	4	3
52	100	2	2017	3	2	北京市	互联网金融	1	1	2	4	1	4	1	3	4	5	5	5	4	4	5	4	3	3	4	4	4	3	4	4	4	4	4	3
53	435	3	2008	12	4	北京市	建筑工程	2	3	4	3	3	2	2	2	4	4	4	4	3	3	3	2	3	3	2	4	3	3	2	4	3	2	3	3
54	600	4	1919	101	5	北京市	电信制造业	1	3	3	3	3	2	4	2	5	5	5	5	3	3	5	3	2	4	4	4	4	4	4	4	4	4	4	4
55	490	3	1957	63	5	天津市	制造业	2	1	4	1	3	1	1	1	2	4	3	4	3	3	2	2	2	3	3	3	3	3	2	2	2	2	2	2
56	128	2	2010	10	3	河北省	互联网电商	1	3	2	4	3	3	3	3	3	3	3	3	3	2	4	3	3	3	3	3	3	3	3	3	3	3	3	3
57	10	1	2016	4	2	北京市	建筑工程	2	3	2	1	3	3	3	3	3	4	4	3	3	3	4	4	4	4	3	4	4	4	3	4	4	3	3	3
58	50000	5	2010	10	3	北京市	互联网	1	3	3	1	4	3	4	4	4	4	4	4	4	4	5	4	4	5	5	5	5	5	5	5	4	4	4	4
59	490	3	2016	4	2	北京市	出版	2	1	3	4	3	3	3	3	3	3	3	3	3	3	3	3	3	3	3	3	3	3	3	3	3	3	3	3
60	109	2	2016	4	2	天津市	互联网	1	1	2	3	3	3	2	2	4	5	5	5	4	4	3	2	2	4	3	3	4	4	3	3	4	4	4	4
61	270	2	2016	4	2	天津市	交通行业	2	3	3	2	4	3	3	3	3	3	2	2	2	2	3	3	3	3	3	4	4	4	4	4	5	4	4	4
62	150	2	2012	8	3	天津市	生物医药	1	1	2	2	4	5	5	4	3	4	4	5	5	5	5	5	5	4	5	5	5	5	5	5	5	5	5	5
63	14	1	2016	4	2	天津市	汽车制造业	2	1	2	3	3	3	3	3	3	3	3	3	3	3	3	3	3	3	3	3	3	3	3	3	3	3	3	3
64	3000	5	2003	17	4	天津市	半导体	1	3	3	4	3	4	2	2	4	3	4	4	4	4	5	5	5	5	5	5	5	5	5	4	5	5	5	5
65	10000+	5	2016	4	2	北京市	互联网	1	2	3	4	4	4	4	4	4	4	4	4	4	4	4	3	4	4	4	4	4	4	4	4	4	4	4	4
66	160	2	2004	16	4	北京市	IT	1	3	2	2	5	3	3	2	4	3	4	3	3	3	4	4	4	4	4	4	4	4	4	4	4	3	3	3
67	16	1	2017	3	2	河北省	生物医药	1	3	2	3	4	3	4	4	4	4	4	3	3	3	4	4	4	4	4	4	4	4	4	4	4	4	4	4
68	400	3	2015	5	2	北京市	电子及通讯设备制造	1	3	1	4	3	3	3	4	4	4	4	3	3	3	4	3	4	4	2	3	4	4	2	3	4	3	3	3
69	4500	5	2018	2	1	天津市	石油	2	3	4	2	4	2	3	3	4	4	4	3	2	2	2	2	1	4	2	2	2	4	2	2	5	3	3	3
70	300000	5	1919	101	5	北京市	金融	2	1	3	1	5	5	5	5	5	5	5	5	5	5	5	5	5	5	5	5	5	5	5	5	5	5	5	5
71	30	1	2000	20	4	河北省	生物医药	1	2	3	2	3	4	4	2	2	3	4	2	4	4	5	4	5	3	4	4	5	5	4	4	4	4	4	4
72	38	1	2016	4	2	河北省	航空航天技术	1	3	2	1	3	4	3	3	4	4	4	3	3	3	5	5	5	4	4	4	4	4	3	3	4	4	4	4
73	500	3	2017	3	2	河北省	医疗器械	2	3	3	4	3	3	5	3	3	5	5	5	4	5	5	5	5	4	1	4	5	4	2	4	5	3	3	3
74	455	3	2018	2	1	北京市	制造业	2	3	3	1	4	4	4	3	4	4	4	3	3	3	4	3	4	4	4	4	4	4	4	4	4	4	4	4
75	300	3	2014	6	3	北京市	电子及通讯设备制造	1	3	1	3	2	4	3	5	4	5	4	4	3	4	5	3	5	4	4	3	5	4	4	3	5	4	3	4
76	157	2	2007	13	4	天津市	通讯设备制造业	1	3	3	2	3	3	4	4	4	4	4	3	3	3	4	4	4	4	4	4	4	4	4	4	4	4	4	4
77	400	3	2017	3	2	北京市	建筑施工	2	2	3	2	3	3	4	4	4	4	4	2	2	3	4	3	4	5	4	4	4	4	3	3	5	3	3	3
78	134	2	2016	4	2	河北省	环境检测服务	1	3	1	2	4	3	3	4	4	4	4	4	3	4	3	4	3	4	3	4	4	3	4	5	4	4	4	4
79	5000	5	2006	14	4	北京市	房地产	2	1	3	4	3	3	4	3	4	4	4	3	3	3	4	3	3	4	3	3	4	4	4	4	4	4	4	4
80	470	3	2000	20	4	天津市	电子信息	1	1	2	4	5	3	5	3	5	5	5	5	5	5	5	5	5	5	5	5	5	5	5	5	5	5	5	5
81	490	3	2019	1	1	北京市	汽车电子	1	3	2	4	3	4	4	3	5	5	5	5	5	5	5	2	3	5	5	5	5	5	4	4	4	4	4	4
82	133	2	2003	17	4	天津市	房地产	2	1	2	3	5	3	4	5	4	4	4	5	5	4	3	3	3	4	4	4	4	4	3	3	4	4	4	3
83	320	3	2009	11	4	北京市	电子信息	1	3	2	4	3	4	2	2	3	4	3	4	3	3	3	3	3	3	3	3	3	3	3	3	3	3	3	3
84	12000	5	1956	64	5	天津市	基础建设	2	1	3	4	3	3	3	3	3	3	3	3	2	2	3	3	3	2	2	3	2	2	4	4	4	4	4	4
85	137	2	2012	8	3	河北省	电子计算机及办公用品制造业	1	2	2	1	3	3	2	2	2	4	4	5	2	2	5	2	4	3	3	2	4	3	3	2	4	4	4	4
86	407	3	2008	12	4	天津市	机械制造	2	1	4	3	4	3	3	3	2	2	2	2	2	3	3	2	2	4	4	2	2	2	3	3	3	2	2	2
87	8	1	2014	6	3	天津市	物流	2	3	1	2	3	2	3	3	4	4	4	3	2	2	3	3	3	4	2	3	2	4	2	3	3	3	3	4
88	138	2	2013	7	3	河北省	电子及通讯设备制造	1	1	2	4	3	3	3	2	3	4	4	4	4	4	3	3	3	4	4	4	4	3	4	4	4	3	3	3
89	14	1	2018	2	1	天津市	环保PPP项目	2	4	1	1	5	2	4	5	3	4	3	3	4	4	3	3	3	4	4	4	4	4	4	4	4	4	4	4
90	8000	5	2016	4	2	河北省	交通行业	2	1	2	3	2	2	3	2	4	4	4	3	3	3	4	3	3	3	3	3	3	2	2	3	3	3	2	2
91	390	3	2016	4	2	北京市	智能硬件	1	2	2	4	2	3	2	3	2	2	4	3	3	4	4	3	2	4	4	3	3	4	4	3	4	3	2	3
92	400	3	2019	1	1	河北省	医疗设备	1	3	3	4	1	4	2	5	5	5	5	5	5	5	5	5	5	5	5	5	5	5	5	5	5	5	5	5
93	940+	4	1953	67	5	天津市	通讯设备制造业	1	1	3	4	4	4	3	3	3	5	5	4	4	4	4	3	3	5	4	4	5	5	4	4	4	5	4	4
94	130	2	2004	16	4	河北省	通讯设备制造业	1	4	2	2	3	3	2	2	3	4	3	3	3	3	4	3	4	3	3	3	3	3	3	3	3	3	3	3
95	350	3	2007	13	4	天津市	制造业	2	3	2	4	3	3	4	4	4	4	5	5	4	4	4	4	4	4	3	4	4	4	4	4	4	4	4	4
96	155	2	2015	5	2	天津市	技术服务	1	2	3	2	3	3	4	4	4	4	3	4	3	3	2	2	2	4	4	4	4	4	3	4	4	4	4	4
97	880+	4	2001	19	4	天津市	汽车制造业	2	3	3	2	4	2	4	4	4	5	5	3	3	2	4	3	3	4	3	4	5	5	3	4	5	3	4	4
98	300	3	2013	7	3	北京市	服务业	2	1	2	1	3	3	3	3	3	3	3	3	2	3	3	3	3	3	3	3	3	3	3	3	3	3	3	3
99	500	4	1976	44	5	河北省	互联网金融	1	2	2	3	3	3	3	3	3	3	3	3	3	3	3	3	3	3	3	3	3	3	3	3	3	3	3	3
100	2000	5	2019	1	1	北京市	军工	2	1	2	2	1	3	3	4	3	3	2	3	3	3	3	3	3	3	3	4	3	3	3	2	3	2	4	3
101	360	3	2002	18	4	北京市	销售	2	1	3	2	4	2	4	4	4	4	4	4	2	3	4	4	2	4	4	4	4	4	3	4	4	4	3	3
102	104	2	2016	4	2	北京市	服务业	2	4	2	1	4	3	3	3	3	4	4	3	4	3	3	4	4	4	4	4	4	3	4	4	4	4	3	4
103	33	1	2005	15	4	北京市	机械制造	2	1	2	1	3	3	3	3	3	3	3	3	3	3	3	3	3	3	3	3	3	3	3	3	3	3	3	3
104	360	3	1980	40	5	北京市	建筑工程	2	1	3	3	4	1	2	3	3	4	4	4	4	4	4	3	3	3	3	3	3	3	3	3	3	4	4	4
105	10000	5	2006	14	4	天津市	金融	2	1	2	1	3	3	3	5	4	4	4	3	4	4	4	4	4	3	3	5	5	3	3	3	3	5	5	5
106	6	1	2006	14	4	天津市	投资	2	1	2	2	5	5	5	5	4	4	4	4	4	4	4	4	4	4	4	4	4	4	4	4	4	4	4	4
107	166	2	2001	19	4	河北省	体育器材	2	3	3	3	2	2	2	3	5	5	5	4	4	4	3	3	3	3	3	3	3	3	3	3	3	3	3	3
108	148	2	2000	20	4	北京市	生物医药	1	1	3	2	4	2	3	2	3	4	4	3	3	3	4	3	4	4	4	4	4	4	4	4	4	4	4	4
109	468	3	1969	51	5	北京市	机械设备、新材料研发	1	1	3	1	1	1	1	1	5	5	5	5	5	5	5	5	5	4	4	4	2	2	1	1	1	1	1	1
110	100000	5	2019	1	1	北京市	互联网	1	3	3	3	5	5	3	5	5	5	5	5	5	5	5	5	5	5	5	5	5	5	5	5	5	5	5	5
111	30000	5	1845	175	5	河北省	专业服务（技术服务）	1	3	3	4	3	3	3	3	3	3	3	3	3	3	3	3	3	3	3	3	3	3	3	3	3	3	3	3
112	142	2	2009	11	4	河北省	汽车制造业	2	4	3	4	4	3	4	4	4	3	4	4	4	3	4	4	4	4	4	3	3	4	4	3	4	3	4	4
113	370	3	2015	5	2	河北省	通讯	1	1	3	3	3	3	3	3	3	3	3	3	3	3	3	3	3	3	3	3	3	3	3	3	3	3	3	3
114	338	3	2016	4	2	河北省	生物制药	1	2	3	3	4	3	3	4	4	4	4	4	3	4	4	4	3	4	3	3	4	4	4	4	4	4	4	4
115	3000	5	1990	30	5	天津市	金融	2	4	2	1	4	3	5	5	5	4	5	5	5	5	5	5	5	5	3	5	5	5	3	5	5	5	5	5
116	349	3	2011	9	3	河北省	ERP	1	4	2	3	3	4	3	2	4	3	5	3	4	4	4	4	4	4	3	3	4	4	3	3	4	4	4	4
117	18	1	2013	7	3	天津市	金融	2	3	2	2	4	4	4	4	4	4	4	3	4	4	4	4	2	4	4	4	4	4	4	4	4	4	4	4
118	100+	2	2019	1	1	河北省	金融	2	1	3	3	3	3	5	5	4	3	4	4	4	4	5	5	5	4	4	4	4	4	4	4	4	4	4	4
119	178	2	2018	2	1	北京市	人工智能大数据新零售	1	2	2	3	2	4	2	2	3	3	4	3	3	3	3	4	4	3	3	3	3	3	3	3	3	3	3	3
120	200000	5	2019	1	1	北京市	互联网	1	3	3	3	5	4	5	5	5	5	5	4	4	4	5	5	5	5	5	5	5	5	5	5	5	5	5	5
121	220000	5	2003	17	4	北京市	互联网	1	2	2	4	5	5	5	5	5	5	5	5	5	5	5	5	5	5	5	5	5	5	5	5	5	5	5	5
122	100000	5	2019	1	1	北京市	技术型企业	1	3	2	4	3	3	3	4	3	5	5	5	5	5	5	5	5	5	5	5	5	5	5	5	5	5	5	5
123	15	1	2003	17	4	天津市	金融	2	2	3	1	4	4	3	4	4	4	4	4	4	4	4	4	4	4	4	4	4	4	4	4	4	3	3	3
124	150000	5	2018	2	1	北京市	互联网	1	2	2	4	4	4	4	4	3	4	5	5	4	4	5	5	5	5	4	4	5	5	4	4	5	5	5	5
125	200000	5	2018	2	1	北京市	互联网电商	1	2	3	4	4	4	4	4	4	4	4	4	4	4	5	5	5	5	5	5	5	5	5	5	5	5	5	5
126	153	2	2010	10	3	天津市	金融业	2	2	2	2	4	4	4	5	2	4	3	2	3	3	1	3	1	3	3	3	2	2	2	2	2	1	1	1
127	210000	5	2019	1	1	北京市	互联网电商	1	2	2	4	2	2	3	3	4	4	4	3	4	4	4	4	4	3	3	3	3	3	3	3	3	3	4	3
128	15	1	2005	15	4	天津市	金融	2	2	2	1	4	3	4	4	3	3	4	4	4	3	4	4	4	3	3	4	3	3	3	3	3	4	3	3
129	9	1	2018	2	1	河北省	信息科技	1	4	1	1	3	3	3	3	3	3	3	3	3	3	3	3	3	3	3	3	3	3	4	4	4	4	4	4
130	50	1	2017	3	2	天津市	化工	2	1	3	1	3	3	3	3	3	3	3	3	3	3	4	3	3	4	3	3	3	3	3	3	4	4	4	4
131	210000	5	2004	16	4	北京市	互联网电商	1	2	2	4	5	2	5	5	5	5	5	5	5	5	5	5	5	5	5	5	5	5	5	5	5	5	5	5
132	200	2	2016	4	2	北京市	农业	2	1	2	4	5	4	4	4	4	4	4	4	4	4	4	5	5	3	3	3	4	5	3	3	3	3	3	4
133	20	1	2017	3	2	北京市	IT服务	1	2	1	1	3	3	3	3	4	4	5	3	4	4	4	4	4	4	4	4	4	4	4	4	5	5	5	5
134	30	1	2015	5	2	天津市	科技	1	2	1	1	3	3	3	3	3	3	3	3	3	3	3	3	3	3	3	3	3	3	3	3	3	3	3	3
135	500	4	2006	14	4	河北省	互联网金融	1	2	2	3	4	4	3	3	3	4	4	4	4	4	3	2	1	4	4	4	4	4	5	5	5	4	4	4
136	400	3	2001	19	4	北京市	金融	2	1	3	3	3	2	4	4	3	3	4	3	4	3	2	4	2	4	2	4	4	4	3	4	4	4	4	4
137	20000	5	2019	1	1	河北省	信息科技	1	1	2	4	5	5	5	4	4	4	4	4	4	4	4	4	4	4	4	4	4	4	3	4	4	4	4	4
138	700	4	2015	5	2	北京市	金融	2	1	2	3	3	3	3	4	3	4	4	4	4	4	4	3	4	4	4	4	4	4	4	4	4	4	4	4
139	10000	5	1895	125	5	河北省	制造业	2	1	3	3	4	3	3	3	4	4	4	3	4	4	4	4	4	4	4	5	4	5	4	5	4	5	5	4
140	10000	5	1881	139	5	河北省	制造业	2	1	3	4	4	4	3	3	3	3	3	3	3	3	4	3	4	4	4	4	4	4	4	4	4	4	4	4
141	30	1	2010	10	3	河北省	金融	2	1	2	2	5	3	4	5	5	4	5	4	4	3	5	5	4	5	4	4	4	4	4	4	4	4	4	4
142	123	2	2014	6	3	北京市	医疗器械	1	2	2	4	3	3	3	3	3	4	4	4	4	4	4	4	4	4	3	3	4	4	3	3	4	4	4	4
143	353	3	2013	7	3	河北省	轨道交通	2	1	2	1	4	4	2	2	4	4	4	2	3	3	4	4	4	4	4	4	4	4	4	4	4	4	4	4
144	53	1	2013	7	3	河北省	轨道交通	2	1	2	1	4	4	2	2	4	4	4	2	3	3	4	4	4	4	4	4	4	4	4	4	4	4	4	4
145	384	3	2008	12	4	河北省	金融	2	1	3	2	4	4	4	5	4	4	4	4	4	4	4	4	3	4	4	4	4	4	4	4	4	4	4	4
146	500	4	2000	20	4	天津市	快速消费品	2	3	3	3	1	2	2	2	3	3	2	4	4	3	4	3	4	5	4	4	5	4	5	4	4	3	4	5
147	53	1	2013	7	3	河北省	电子及通讯设备制造	1	1	1	1	4	3	3	4	3	4	3	3	3	3	4	3	3	4	3	3	4	4	4	4	4	4	4	4
148	10000	5	1881	139	5	河北省	制造业	2	1	3	3	5	3	3	2	4	5	4	3	2	2	4	3	3	3	2	3	3	3	2	2	3	2	2	2
149	40	1	2014	6	3	北京市	安全管理	1	2	2	2	3	3	3	3	4	4	4	3	4	4	4	4	3	4	3	4	4	4	3	4	4	4	4	4
150	50	1	2015	5	2	河北省	服务业	2	2	2	2	3	2	3	1	3	2	4	3	4	4	3	3	3	2	3	3	3	3	4	4	3	4	4	2
151	200	2	2014	6	3	北京市	IT	1	2	2	3	4	3	3	2	4	4	4	3	3	3	3	3	3	4	3	3	4	3	3	3	3	3	3	3
152	350	3	2001	19	4	北京市	集成电路	1	1	2	2	4	4	4	5	3	5	5	3	3	3	5	3	3	5	5	4	5	5	5	5	5	4	4	4
153	4000	5	2002	18	4	北京市	通信	1	1	3	3	3	3	3	3	3	3	3	3	4	4	4	4	4	4	4	4	4	4	4	4	4	4	4	4
154	7000	5	2006	14	4	河北省	互联网电商	1	2	3	2	3	3	4	4	4	4	4	4	4	4	3	3	3	4	3	4	4	4	3	4	4	4	4	4
155	3	1	2014	6	3	北京市	零售	2	2	2	3	3	3	2	2	3	3	3	3	3	3	3	3	3	3	3	3	3	3	3	3	3	3	3	3
156	500	4	2014	6	3	天津市	集成电路	1	1	2	4	5	5	2	3	2	5	5	4	5	5	4	3	4	5	4	2	3	4	4	3	4	3	3	3
157	800	4	1956	64	5	天津市	互联网金融	1	1	3	4	5	5	5	5	5	5	5	5	5	5	3	2	1	4	4	4	3	5	5	4	5	5	5	4
158	156	2	2017	3	2	河北省	物联网	1	2	1	4	5	2	2	3	4	3	4	3	3	3	3	3	3	3	3	3	3	3	3	3	3	3	3	3
159	2000	5	1979	41	5	北京市	生物制药	1	1	3	3	5	5	5	2	5	5	5	5	5	5	5	5	4	5	5	5	5	5	5	5	5	4	4	4
160	400	3	1999	21	5	北京市	文化传媒	2	1	3	2	5	5	5	5	5	5	5	5	5	4	5	4	4	4	4	4	4	4	4	4	5	4	4	5
161	470+	3	2003	17	4	北京市	医药	1	2	2	4	3	3	3	3	4	4	4	4	4	4	5	4	4	4	3	3	3	3	3	3	4	4	4	4
162	500	4	2019	1	1	北京市	半导体	1	4	3	4	4	2	3	3	4	4	4	4	4	4	4	4	4	3	3	3	3	3	3	3	3	3	3	3
163	4500	5	2017	3	2	河北省	冶金	2	1	1	3	4	4	5	4	5	5	5	5	5	5	4	2	3	4	4	4	5	3	5	4	4	3	4	4
164	500	4	2010	10	3	河北省	热力	2	1	3	2	4	2	4	3	4	4	4	3	3	3	4	3	3	4	3	4	4	4	3	4	4	3	3	4
165	900	4	1949	71	5	河北省	互联网金融	1	1	2	1	5	4	3	2	3	3	3	3	4	4	4	4	3	3	5	3	4	4	4	3	4	4	4	4
166	15	1	2019	1	1	天津市	物流	2	2	1	1	3	4	4	3	3	4	4	3	4	4	3	3	3	4	3	4	4	4	3	3	3	3	3	3
167	100	2	2003	17	4	河北省	电子及通讯设备制造	1	2	2	3	4	4	2	2	4	4	4	2	2	2	5	3	3	3	4	3	4	3	4	3	4	3	3	3
168	>2000	5	2018	2	1	北京市	互联网	1	3	2	4	4	3	3	5	3	5	5	4	4	4	4	3	4	3	3	3	3	3	3	3	3	3	3	3
169	488	3	2014	6	3	河北省	制造业	2	3	3	1	5	3	3	3	5	5	5	5	5	5	5	5	5	5	5	5	5	5	5	5	5	5	5	5
170	180	2	1981	39	5	北京市	服务业	2	1	3	4	2	3	2	1	4	3	3	4	4	4	4	4	3	4	5	4	4	5	5	4	4	3	3	3
171	5000	5	2001	19	4	北京市	芯片	1	1	3	4	3	3	4	2	3	4	4	4	4	4	4	4	4	4	4	4	4	4	3	4	4	4	4	4
172	14780	5	2007	13	4	河北省	有色金属	2	1	3	4	5	5	5	4	4	4	4	4	4	4	5	4	4	4	4	4	4	4	4	4	4	4	4	4
173	5000	5	2018	2	1	河北省	金融	2	1	2	2	4	3	1	3	4	3	3	3	3	3	5	5	5	5	5	4	4	4	4	4	4	4	3	4
174	20	1	2016	4	2	河北省	测绘	1	2	2	3	3	3	3	3	3	3	3	3	3	3	3	3	3	3	3	3	3	3	3	3	3	3	3	3
175	350-400	3	2013	7	3	北京市	航空航天技术	1	1	2	4	3	4	3	2	3	4	4	3	3	3	5	3	4	4	5	3	4	4	5	3	4	4	3	4
176	800	4	2002	18	4	北京市	汽车制造业	2	3	3	3	3	3	3	1	3	5	5	3	3	3	3	3	3	3	3	3	3	3	3	3	3	4	3	4
177	106	2	2015	5	2	天津市	房地产	2	1	2	3	4	2	4	4	3	4	5	3	3	2	4	3	3	4	3	4	4	3	4	4	5	2	3	3
178	200	2	2004	16	4	天津市	电子信息	1	3	3	3	5	5	5	5	5	5	5	5	5	5	5	5	5	5	5	5	5	5	5	5	5	5	5	5
179	480+	3	1958	62	5	北京市	航空航天技术	1	1	3	4	5	5	4	3	5	5	5	5	5	5	4	3	3	4	3	4	3	3	4	4	4	4	4	3
180	4000	5	2000	20	4	天津市	半导体	1	1	2	4	3	3	2	2	2	4	4	3	3	3	4	4	4	4	4	4	4	4	4	4	4	4	4	4
181	340	3	2004	16	4	北京市	数据中心基础设施	1	2	2	4	3	3	3	3	3	3	3	3	4	4	4	4	4	4	4	3	4	3	4	3	4	3	3	3
182	800+	4	1970	50	5	河北省	机械设备、新材料研发	1	1	2	3	3	3	2	2	4	3	3	3	2	4	4	3	3	3	3	3	3	3	3	3	3	3	3	3
183	500	4	2001	19	4	北京市	互联网医疗	1	2	2	4	4	4	4	3	3	3	4	4	4	4	3	4	3	4	4	3	4	3	3	3	3	3	3	3
184	950+	4	1975	45	5	北京市	航空航天技术	1	4	2	4	4	4	3	2	5	5	5	4	4	5	4	2	4	4	5	4	5	4	4	4	5	4	5	3
185	420+	3	1980	40	5	天津市	生物制药	1	1	3	3	4	4	4	3	4	4	4	4	4	4	2	2	2	5	5	5	5	5	5	5	5	4	3	3
186	200	2	2009	11	4	河北省	机械设备、新材料研发	1	1	2	4	2	2	5	3	5	5	5	3	5	5	3	4	5	5	4	3	4	5	4	4	5	4	5	3
187	160	2	2010	10	3	北京市	半导体	1	2	2	4	4	4	4	5	3	4	3	4	3	3	4	3	3	4	4	4	4	3	4	4	4	3	3	4
188	5000	5	2011	9	3	北京市	金融	2	2	2	3	3	2	3	5	2	4	5	3	3	4	4	4	4	4	3	3	3	4	3	3	3	4	4	4
189	8	1	2015	5	2	河北省	创业投资咨询	2	2	2	2	5	4	4	4	4	4	5	4	4	4	3	3	3	4	4	4	4	4	4	4	4	5	5	5
190	100	2	2002	18	4	河北省	房地产	2	2	2	4	4	2	2	4	2	4	4	4	4	4	4	4	4	4	4	4	4	4	4	4	4	4	4	4
191	470	3	1950	70	5	天津市	金融	2	4	3	3	3	2	3	3	2	3	2	3	2	2	2	2	2	2	2	3	2	3	4	4	4	3	3	3
192	750	4	2003	17	4	北京市	半导体	1	1	2	4	4	3	4	2	3	5	5	5	4	4	4	4	4	4	4	3	3	3	2	2	4	3	3	3
193	200	2	2017	3	2	北京市	软件	1	4	2	3	3	5	5	2	3	3	5	5	5	5	5	5	3	4	4	4	4	4	4	4	4	4	4	3
194	500	4	2014	6	3	北京市	医疗	1	2	2	1	4	3	3	4	3	4	4	3	4	3	4	3	4	3	4	3	4	3	4	3	4	4	3	4
195	500	4	1995	25	5	北京市	硬件	1	2	2	2	3	4	3	4	3	3	4	3	4	4	3	4	3	3	4	3	4	3	4	3	4	4	3	4
196	150	2	2001	19	4	北京市	电子信息	1	3	2	1	4	3	4	3	4	3	4	3	4	3	3	4	3	4	3	4	3	4	4	3	4	3	4	4
197	100	2	2006	14	4	天津市	电子设备制造	1	2	3	2	3	2	3	3	3	4	5	3	3	2	5	5	5	4	3	4	4	4	3	4	4	4	4	4
198	189	2	2008	12	4	天津市	建筑工程	2	1	2	3	5	2	5	5	2	5	5	5	5	5	2	2	2	2	3	4	4	4	4	4	4	2	2	2
199	120	2	2005	15	4	北京市	互联网	1	2	2	3	3	4	3	3	3	3	4	3	3	3	3	3	3	3	3	3	3	4	3	3	3	3	4	3
200	180	2	2006	14	4	北京市	互联网	1	2	2	1	3	3	3	3	3	3	3	3	3	3	3	3	3	3	3	3	3	3	3	3	3	4	3	3
201	134	2	2008	12	4	北京市	出版业	2	4	2	1	3	3	3	3	3	3	3	3	3	3	3	3	3	3	3	3	3	3	3	3	3	3	3	3
202	370	3	2006	14	4	北京市	IT	1	1	2	4	3	3	3	3	3	3	3	3	4	4	3	3	3	4	4	4	4	4	4	4	4	4	4	4
203	800	4	2017	3	2	北京市	电子信息	1	1	3	4	3	3	3	3	3	3	3	3	3	3	3	3	3	3	3	3	3	3	3	3	3	3	3	3
204	430	3	2006	14	4	北京市	IT	1	1	2	4	3	3	3	3	4	4	4	4	4	4	4	4	4	4	4	4	4	4	4	4	4	4	4	4
205	470	3	2006	14	4	北京市	IT	1	1	2	1	5	5	5	5	5	5	5	5	5	5	5	5	5	5	5	5	5	5	5	5	5	5	5	5
206	100	2	2016	4	2	河北省	软件	1	2	2	3	3	4	2	4	4	2	2	2	2	4	4	2	4	3	2	2	3	3	3	3	3	4	4	3
207	340	3	2006	14	4	北京市	IT	1	1	2	2	3	3	3	3	4	4	4	4	4	3	4	4	3	5	4	4	5	5	4	4	4	4	4	4
208	100	2	2000	20	4	北京市	IT软件	1	2	4	1	1	1	3	1	1	2	2	1	1	1	4	1	1	1	1	3	3	1	1	1	1	1	1	1
209	500	4	2001	19	4	北京市	中介	2	2	3	3	5	5	5	5	5	5	5	5	5	5	5	5	5	5	5	5	5	5	5	5	5	5	5	5
210	164	2	2017	3	2	北京市	集成电路	1	2	2	3	4	4	3	3	4	4	4	4	4	4	4	4	3	4	4	4	4	4	4	4	4	4	4	4
211	50	1	2008	12	4	北京市	安全产品	1	2	2	3	5	5	5	3	5	5	5	5	5	4	4	4	3	4	4	4	4	4	4	4	4	4	4	4
212	3000	5	1956	64	5	北京市	互联网金融	1	1	3	4	3	4	4	3	4	4	4	4	5	5	5	4	5	4	3	4	4	4	4	4	4	4	4	4
213	500+	4	2003	17	4	河北省	房地产	2	2	3	4	3	2	3	4	2	4	4	2	3	4	2	2	3	4	4	4	4	4	3	4	4	3	3	3
214	445	3	2004	16	4	天津市	电子及通讯设备制造	1	2	3	4	4	2	3	3	4	4	4	4	3	3	4	3	2	5	4	4	4	4	3	3	3	2	2	2
215	30	1	2018	2	1	天津市	人工智能	1	2	1	4	4	3	4	3	3	4	4	4	5	5	5	3	3	4	5	4	4	4	5	4	4	3	3	3
216	153	2	2015	5	2	天津市	航空航天技术	1	3	1	4	3	3	3	3	3	3	3	4	3	4	3	3	3	4	3	4	4	4	3	3	4	4	4	4
217	30	1	2013	7	3	北京市	环保	1	2	2	2	4	3	3	3	3	4	4	3	4	3	4	3	4	3	3	4	4	3	4	3	4	3	4	4
218	3000	5	2017	3	2	北京市	ERP	1	3	3	4	3	3	3	1	1	3	1	1	1	1	1	1	1	1	1	1	1	1	1	1	1	1	1	1
219	3000	5	2004	16	4	北京市	信息服务IT	1	1	3	3	4	3	2	3	3	4	4	3	3	2	4	2	2	3	3	3	2	4	2	3	3	3	3	3
220	35	1	2017	3	2	北京市	知识产权	2	2	3	3	3	5	4	2	1	1	5	5	5	4	3	3	2	4	5	5	5	4	4	4	4	4	4	4
221	38	1	2013	7	3	北京市	制造业	2	2	3	4	2	2	3	1	5	5	5	5	5	3	3	2	2	5	2	3	5	3	2	3	3	3	4	4
222	200	2	2014	6	3	北京市	互联网	1	2	2	3	4	2	4	3	4	4	4	4	4	4	4	4	3	4	4	4	4	4	4	4	4	4	4	4
223	468	3	2005	15	4	河北省	互联网硬件开发	1	1	3	2	5	3	4	4	4	4	4	4	4	4	5	5	5	5	4	4	5	5	3	3	5	5	5	5
224	10000	5	1945	75	5	河北省	IT	1	1	2	1	3	3	3	3	3	4	4	3	4	4	4	3	3	4	4	3	4	3	3	3	4	3	3	3
225	198	2	2018	2	1	河北省	特高压直流输电	1	1	2	4	4	5	2	2	3	4	4	4	3	5	4	3	3	4	4	5	4	4	4	4	5	4	4	4
226	198	2	2016	4	2	河北省	特高压直流电	1	1	2	4	4	5	2	2	3	4	4	4	3	5	4	3	3	4	4	5	4	4	4	4	5	4	4	4
227	100	2	2004	16	4	北京市	房地产	2	2	2	1	5	3	3	5	5	3	3	3	3	3	2	2	2	3	3	3	3	3	3	3	3	3	3	3
228	26	1	2017	3	2	天津市	电子计算机制造业	1	2	2	3	3	3	2	3	3	4	4	4	3	3	4	4	4	3	4	4	4	4	4	4	4	4	4	4
229	20	1	2016	4	2	天津市	电子信息	1	2	2	3	3	3	4	5	3	2	4	2	1	3	5	3	4	4	4	4	3	4	3	3	4	4	3	4
230	14	1	2015	5	2	天津市	生物医药	1	2	2	2	4	4	4	4	4	4	4	4	3	3	5	5	5	4	4	4	4	4	4	4	4	4	4	4
231	50	1	2014	6	3	天津市	电子信息	1	2	2	2	3	2	2	3	3	4	4	2	2	3	4	4	4	3	3	3	4	4	4	4	4	4	4	4
232	25	1	2012	8	3	天津市	石油天然气技术服务	1	2	2	1	4	4	4	4	4	4	4	4	4	4	5	5	5	5	5	5	5	5	5	5	5	5	5	5
233	25	1	2016	4	2	天津市	电子及通讯设备制造	1	2	1	3	3	3	3	3	3	3	3	3	3	3	3	3	3	3	3	3	3	3	3	3	3	3	3	3
234	56	1	2016	4	2	天津市	电子设备制造	1	4	2	1	3	3	3	4	3	4	4	4	3	4	4	4	4	4	4	4	4	4	4	4	4	4	4	4
235	50	1	2003	17	4	河北省	互联网硬件开发	1	3	3	2	4	4	4	4	4	4	4	5	5	5	5	5	5	5	5	5	5	5	5	5	5	5	5	5
236	156	2	2017	3	2	河北省	服务业	2	2	2	1	3	3	5	5	5	5	5	4	4	4	5	5	5	5	5	5	5	5	5	5	5	5	5	5
237	50	1	2018	2	1	河北省	软件和信息技术服务	1	4	1	4	3	3	3	3	4	5	5	5	5	5	5	5	5	5	5	5	5	5	5	5	5	5	5	5
238	300	3	1956	64	5	河北省	国有企业能源电力	2	1	3	3	5	5	5	4	1	4	5	5	5	5	5	5	5	5	5	5	5	5	5	5	5	5	5	5
239	20	1	2017	3	2	北京市	建筑工程	2	2	2	2	4	1	1	3	5	5	5	4	4	3	3	3	3	4	3	3	4	5	2	4	5	4	4	4
240	20	1	2016	4	2	北京市	互联网软件	1	3	1	1	2	2	2	2	2	2	4	4	4	4	4	4	4	4	2	4	4	4	2	4	4	3	3	3
241	660	4	2012	8	3	天津市	IT	1	2	1	2	3	2	3	4	4	3	4	5	4	4	4	3	3	4	2	3	3	4	3	3	5	4	4	4
242	850	4	2011	9	3	天津市	科技	1	2	1	2	3	4	4	4	4	4	4	3	3	4	4	4	4	4	3	4	4	4	4	4	5	4	4	4
243	830	4	2014	6	3	天津市	科技	1	2	2	2	4	4	4	4	4	4	4	3	3	4	4	4	4	4	3	4	4	4	4	4	5	4	4	4
244	760	4	2013	7	3	天津市	互联网	1	2	2	3	4	4	4	4	4	4	4	4	3	4	4	4	4	4	3	3	4	4	4	4	4	5	5	5
245	750+	4	2018	2	1	天津市	互联网金融	1	2	2	1	3	3	3	4	5	5	5	4	4	4	3	5	5	4	3	3	5	5	4	4	3	4	4	4
246	550	4	2011	9	3	天津市	IT	1	2	1	2	3	2	3	4	4	3	4	5	4	4	4	3	3	4	2	3	3	4	3	3	5	4	3	4
247	630	4	2013	7	3	天津市	IT	1	2	2	1	4	4	4	4	3	4	4	4	3	4	4	4	4	4	3	3	4	4	4	4	4	5	5	5
248	610+	4	2012	8	3	天津市	互联网电商行业	1	2	1	2	3	3	3	4	4	4	4	4	3	4	4	4	4	5	3	3	5	4	4	4	5	4	3	4
249	6	1	2019	1	1	天津市	互联网	1	2	1	1	3	3	3	3	4	4	4	4	3	4	4	4	4	5	3	3	4	4	4	4	4	4	5	4
250	10	1	2017	3	2	天津市	科技	1	2	2	2	4	4	4	5	5	4	4	5	5	4	4	4	4	4	5	4	4	4	4	4	5	4	4	4
251	5	1	2019	1	1	天津市	机械设备、新材料研发	1	2	1	4	3	4	3	3	4	4	3	3	3	3	4	4	4	5	5	4	4	4	4	4	4	3	3	4
252	5	1	2016	4	2	天津市	销售	2	2	2	1	3	3	3	3	3	3	3	3	3	3	4	4	4	4	3	3	3	3	3	3	3	4	4	4
253	6	1	2018	2	1	天津市	计算机软件硬件开发、交通运输行业、电子信息技术	1	2	1	1	3	3	2	2	3	4	4	3	2	3	5	4	4	5	4	3	3	4	3	3	5	4	3	4
254	6	1	2014	6	3	天津市	IT服务	1	2	2	1	4	3	4	3	4	4	4	4	4	3	5	4	3	4	4	4	4	4	4	4	4	4	4	4
255	800+	4	2014	6	3	天津市	互联网电商行业	1	2	1	2	3	2	3	4	4	3	4	5	4	4	4	3	3	4	2	3	3	4	3	3	5	4	4	4
256	940	4	2014	6	3	天津市	科技	1	2	1	2	3	4	4	4	4	4	4	3	3	4	4	4	4	4	3	4	4	4	4	4	5	4	4	4
257	530	4	2012	8	3	天津市	科技	1	2	2	2	4	4	4	4	4	4	4	3	3	4	4	4	4	4	3	4	4	4	4	4	5	4	4	4
258	640	4	2011	9	3	天津市	互联网软件	1	2	2	3	4	4	4	4	4	4	4	4	3	4	4	4	4	4	3	3	4	4	4	4	4	5	5	5
259	720	4	2018	2	1	天津市	IT软件	1	2	2	1	3	3	3	4	5	5	5	4	4	4	3	5	5	4	3	3	5	5	4	4	3	4	4	4
260	810+	4	2013	7	3	天津市	IT	1	2	1	2	3	2	3	4	4	3	4	5	4	4	4	3	3	4	2	3	3	4	3	3	5	4	3	4
261	900	4	2013	7	3	天津市	互联网金融	1	2	2	1	4	4	4	4	3	4	4	4	3	4	4	4	4	4	3	3	4	4	4	4	4	5	5	5
262	6	1	2019	1	1	天津市	互联网	1	2	1	1	3	3	3	3	4	4	4	4	3	4	4	4	4	5	3	3	4	4	4	4	4	4	5	4
263	10	1	2017	3	2	天津市	科技	1	2	2	2	4	4	4	5	5	4	4	5	5	4	4	4	4	4	5	4	4	4	4	4	5	4	4	4
264	5	1	2019	1	1	天津市	机械设备、新材料研发	1	2	1	4	3	4	3	3	4	4	3	3	3	3	4	4	4	5	5	4	4	4	4	4	4	3	3	4
265	5	1	2016	4	2	天津市	销售	2	2	2	1	3	3	3	3	3	3	3	3	3	3	4	4	4	4	3	3	3	3	3	3	3	4	4	4
266	570	4	2014	6	3	天津市	互联网安全	1	2	1	2	3	2	3	4	4	3	4	5	4	4	4	3	3	4	2	3	3	4	3	3	5	4	4	4
267	640	4	2011	9	3	天津市	互联网医疗	1	2	2	1	4	4	4	4	3	4	4	4	3	4	4	4	4	4	3	3	4	4	4	4	4	5	5	5
268	6	1	2019	1	1	天津市	IT	1	2	1	1	3	3	3	3	4	4	4	4	3	4	4	4	4	5	3	3	4	4	4	4	4	4	5	4
269	10	1	2017	3	2	天津市	科技	1	2	2	2	4	4	4	5	5	4	4	5	5	4	4	4	4	4	5	4	4	4	4	4	5	4	4	4
270	5	1	2019	1	1	天津市	机械设备、新材料研发	1	2	1	4	3	4	3	3	4	4	3	3	3	3	4	4	4	5	5	4	4	4	4	4	4	3	3	4
271	2	1	2019	1	1	天津市	安全管理	1	2	1	3	5	3	2	3	4	3	2	3	2	3	3	5	4	3	2	4	2	4	4	3	2	4	3	2
272	8	1	2018	2	1	天津市	人工智能	1	2	2	3	2	3	4	5	3	2	3	4	3	5	2	3	5	3	4	3	5	3	2	3	2	4	3	2
273	15	1	2018	2	1	天津市	电信运营商	1	2	2	3	4	2	3	4	3	4	4	3	2	4	3	4	2	4	3	2	4	3	2	3	3	5	3	2
274	4	1	2018	2	1	天津市	科技	1	2	2	2	3	3	4	3	3	3	3	3	4	3	3	3	4	3	3	4	3	3	4	3	3	3	4	3
275	12	1	2017	3	2	天津市	物流	2	2	1	4	3	3	3	4	3	3	3	3	4	3	4	3	4	3	4	3	3	3	3	3	3	3	4	3
276	12	1	2016	4	2	天津市	商贸软件开发	1	2	1	2	4	3	3	4	3	3	3	3	4	3	3	3	3	3	3	3	4	3	3	4	3	3	4	3
277	10	1	2016	4	2	天津市	教育	2	2	1	4	3	3	3	3	3	3	3	3	4	3	3	3	3	3	4	3	4	3	3	4	4	3	3	4
278	7	1	2016	4	2	天津市	网络	1	2	2	2	3	3	4	3	3	3	3	3	3	3	3	4	3	3	3	4	3	3	4	3	3	3	4	3
279	15	1	2016	4	2	天津市	贸易	2	2	2	3	3	4	3	4	3	3	3	3	3	3	3	4	3	3	4	3	3	4	3	3	4	3	4	3
280	8	1	2016	4	2	天津市	生物化学	1	2	2	4	4	3	3	3	5	3	3	3	3	4	3	3	3	4	3	3	4	3	3	3	3	3	3	3
281	6	1	2016	4	2	天津市	科技	1	2	2	3	3	3	3	3	3	3	4	3	4	3	3	4	3	3	3	3	3	3	4	3	3	3	3	3
282	4	1	2016	4	2	天津市	科技	1	2	2	4	3	4	2	5	3	2	5	3	3	3	3	3	3	3	4	3	4	3	4	3	3	3	3	3
283	26	1	2015	5	2	天津市	企业云服务	1	2	1	1	2	2	3	3	3	3	3	3	3	3	4	4	4	4	4	4	4	3	3	3	3	3	3	3
284	25	1	2013	7	3	天津市	互联网安全	1	2	2	1	3	4	4	3	4	4	4	4	3	3	4	4	4	3	3	3	3	3	3	3	4	3	3	3
285	23	1	2017	3	2	天津市	生物	1	2	1	1	3	4	4	4	3	3	4	3	3	3	4	4	4	4	4	4	4	4	4	4	4	3	3	3
286	20	1	2017	3	2	天津市	医药制造业	1	2	2	3	3	3	3	3	3	3	3	3	3	3	4	4	4	3	3	3	3	3	3	3	3	3	3	3
287	12	1	2014	6	3	天津市	环保	1	2	2	3	3	3	3	3	3	3	3	3	3	3	3	3	3	3	3	3	3	3	3	3	3	3	3	3
288	10	1	2015	5	2	天津市	电子计算机制造业	1	2	2	3	3	3	3	3	3	3	3	3	3	3	3	3	3	3	3	3	3	3	3	3	3	3	3	3
289	10	1	2014	6	3	天津市	环保	1	2	2	1	3	3	3	3	3	3	3	3	3	3	3	3	3	3	3	3	3	3	3	3	3	3	3	3
290	26	1	2015	5	2	天津市	计算机软件开发	1	2	2	3	2	2	2	2	3	3	4	3	3	4	4	4	4	3	3	3	4	3	3	3	3	4	4	4
291	56	1	2014	6	3	天津市	电子计算机制造业	1	2	2	3	4	3	4	4	3	4	3	3	3	3	3	3	3	4	3	4	4	4	4	4	4	4	4	4
292	15	1	2015	5	2	天津市	智能科技	1	2	2	3	3	4	3	4	3	4	4	3	3	3	5	5	5	3	3	3	3	3	4	4	3	4	4	4
293	16	1	2015	5	2	天津市	环保	1	2	2	3	3	4	3	3	3	3	3	4	4	3	4	4	4	4	4	4	4	4	4	4	4	4	4	4
294	10	1	2016	4	2	天津市	互联网电商行业	1	2	2	3	3	3	3	3	3	3	4	3	3	4	4	3	4	4	3	3	4	3	3	3	3	4	3	4
295	10	1	2017	3	2	天津市	互联网电商	1	2	2	3	3	4	3	3	4	3	4	3	3	4	3	3	3	4	3	4	3	4	4	3	3	3	3	3
296	169	2	2014	6	3	天津市	智能制造	1	2	2	1	2	2	3	3	2	3	3	3	3	3	4	4	4	4	3	3	3	3	3	3	4	3	3	3
297	43	1	2013	7	3	天津市	医疗器械	1	2	2	1	2	2	3	3	3	3	4	3	3	3	3	4	3	3	2	3	3	3	2	2	3	3	3	3
298	9	1	2018	2	1	天津市	幼儿园	2	2	1	1	3	2	4	2	4	2	4	3	2	4	4	3	2	2	3	4	3	2	4	2	3	2	4	2
299	8	1	2014	6	3	天津市	服务业	2	2	1	1	3	2	4	2	4	3	2	3	4	2	2	4	3	3	2	4	2	4	2	4	3	2	4	2
300	10	1	2018	2	1	天津市	互联网电商	1	2	2	4	3	2	4	2	4	2	4	3	2	3	2	4	2	4	3	2	4	2	4	3	2	2	4	2
301	8	1	2017	3	2	天津市	IT	1	2	2	1	2	4	2	4	2	4	2	3	2	3	2	3	4	5	3	2	4	2	4	2	4	3	5	3
302	10	1	2016	4	2	天津市	餐饮	2	2	3	2	3	2	3	4	2	4	2	3	2	4	4	3	2	3	2	3	4	2	4	2	4	4	2	4
303	8	1	2018	2	1	天津市	IT	1	2	2	4	3	4	3	2	4	2	4	3	2	4	3	2	4	2	3	4	2	3	2	4	3	3	2	3
304	6	1	2017	3	2	天津市	IT软件	1	2	2	3	4	3	2	2	4	2	5	2	4	3	3	2	4	3	4	3	2	3	4	3	2	3	2	3
305	8	1	2015	5	2	天津市	互联网	1	2	2	3	2	3	5	3	2	3	4	3	2	3	4	3	2	3	4	2	4	3	3	2	4	3	4	3
306	7	1	2016	4	2	天津市	制造业	2	2	2	4	3	2	4	3	2	4	2	3	2	3	3	4	2	2	4	3	2	3	2	4	2	3	2	3
307	5	1	2018	2	1	天津市	餐饮	2	2	1	1	3	2	3	2	4	3	3	3	2	4	4	3	2	2	3	2	3	2	4	2	3	4	3	2
308	4	1	2017	3	2	天津市	互联网软件	1	2	2	4	4	3	2	3	4	3	2	3	4	3	3	2	2	2	3	2	3	4	2	3	4	4	2	3
309	6	1	2017	3	2	天津市	互联网金融	1	2	2	4	2	3	4	3	2	3	4	3	4	3	2	3	4	3	2	3	4	3	2	3	2	3	4	3
310	8	1	2017	3	2	天津市	互联网电商行业	1	2	2	4	4	3	2	3	5	3	2	3	2	3	4	3	2	4	3	2	4	3	2	4	3	3	2	4
311	2	1	2020	0	1	天津市	IT软件	1	2	1	4	3	4	2	4	3	2	4	3	2	4	4	2	4	2	4	2	4	2	4	3	2	2	4	3
312	4	1	2018	2	1	天津市	摄影制作	2	2	2	4	3	4	2	3	4	2	4	3	2	4	3	3	4	4	3	2	4	3	2	4	3	3	2	4
313	4	1	2018	2	1	天津市	电信运营商	1	2	2	4	3	2	4	2	4	3	2	3	2	4	3	2	4	4	3	2	3	4	3	4	3	3	4	3
314	2	1	2018	2	1	天津市	互联网电商	1	2	2	1	3	4	2	3	4	2	4	4	3	4	3	2	4	4	3	4	3	4	2	3	4	2	4	3
315	6	1	2019	1	1	天津市	IT服务	1	2	2	1	4	3	2	5	2	4	3	3	4	3	4	3	2	4	2	3	4	3	2	3	3	3	2	3
316	4	1	2018	2	1	天津市	互联网安全	1	2	2	4	2	4	3	2	3	4	2	3	4	3	3	4	2	4	2	3	2	3	4	3	2	2	3	4
317	4	1	2018	2	1	天津市	IT服务	1	2	2	4	3	2	3	4	3	5	3	3	4	3	3	4	2	3	2	3	4	3	3	4	3	3	4	3
318	12	1	2019	1	1	天津市	互联网安全	1	2	2	3	3	4	2	4	2	4	5	3	4	3	4	3	2	5	3	4	3	2	3	4	3	3	2	4
319	280	2	1996	24	5	天津市	纺织	2	1	3	4	4	3	3	3	4	4	4	4	4	4	4	4	4	4	4	4	4	4	4	4	4	4	4	4
320	2	1	2013	7	3	天津市	生物科技制药	1	2	1	4	5	5	3	1	5	5	5	5	5	5	5	5	5	5	5	5	5	5	5	5	5	5	5	5
321	50	1	2011	9	3	天津市	电子计算机制造业	1	2	2	1	3	4	3	2	2	4	4	4	3	3	4	4	3	4	4	4	4	3	3	3	4	3	3	3
322	300	3	2012	8	3	天津市	医药制造业	1	2	2	3	4	4	3	3	5	5	5	3	3	3	5	4	4	4	4	4	4	4	4	4	4	4	4	4
323	135	2	2010	10	3	天津市	机械制造	2	2	2	2	3	2	2	2	2	4	4	2	2	2	4	4	4	4	2	2	3	3	2	2	4	4	4	4
324	189	2	2012	8	3	天津市	机械设备、新材料研发	1	2	2	4	4	3	2	3	3	3	4	4	4	4	4	4	5	5	5	5	5	5	5	5	5	5	5	5
325	135	2	2003	17	4	天津市	IT软件	1	4	2	1	4	3	4	3	4	4	4	4	4	4	4	3	3	4	4	4	4	4	4	4	4	4	4	4
326	320	3	2013	7	3	天津市	生物制药	1	2	2	4	3	4	3	3	2	3	4	4	4	4	5	5	5	4	5	4	4	4	4	4	5	4	4	4
327	20	1	2018	2	1	天津市	金融	2	2	2	1	3	3	1	3	3	3	5	1	3	3	5	5	5	5	3	2	3	3	3	3	3	2	3	4
328	108	2	2010	10	3	天津市	互联网软件	1	2	2	2	3	2	2	4	3	4	4	2	2	3	5	3	4	2	2	2	4	3	2	3	4	3	3	3
329	159	2	2015	5	2	天津市	电子计算机制造业	1	2	2	2	3	3	3	3	4	4	4	3	3	3	4	3	4	3	3	4	3	3	3	3	3	3	3	3
330	145	2	2012	8	3	天津市	乐器	2	2	2	3	3	3	2	3	3	4	5	2	2	2	5	5	5	4	3	3	3	3	3	3	2	3	3	3
331	29	1	2009	11	4	天津市	电子计算机制造业	1	2	3	1	3	2	3	3	3	4	4	2	2	2	5	5	5	5	5	3	4	5	4	3	5	4	4	4
332	55	1	2018	2	1	天津市	餐饮	2	2	4	1	3	2	3	3	3	4	4	2	2	2	5	5	5	5	5	3	4	5	4	3	5	4	4	4
333	400	3	2014	6	3	天津市	生物制药	1	2	2	4	3	3	3	3	3	3	3	3	3	3	3	3	3	4	4	4	4	4	4	4	4	4	4	4
334	123	2	2001	19	4	天津市	互联网医疗	1	2	3	1	2	2	4	4	4	4	4	3	3	3	3	3	3	3	4	3	4	4	3	3	3	4	4	4
335	60	1	2013	7	3	天津市	通讯专用设备制造业	1	2	2	2	3	3	3	2	3	4	5	3	3	4	5	4	4	5	4	4	4	4	4	4	4	4	5	4
336	186	2	2003	17	4	天津市	IT软件	1	4	2	3	3	3	4	3	4	4	5	4	4	4	4	4	4	4	3	4	4	4	4	4	4	4	4	4
337	900+	4	2013	7	3	天津市	新材料	1	2	2	4	3	4	3	4	4	3	4	4	3	4	4	3	3	3	3	4	4	4	4	4	3	4	4	4
338	115	2	2015	5	2	天津市	电子信息	1	2	2	3	3	4	2	3	3	4	5	3	3	4	4	3	4	4	4	4	4	5	5	5	5	4	4	4
339	192	2	2010	10	3	天津市	纺织	2	2	3	1	3	2	3	3	3	4	4	3	3	3	4	3	3	3	3	3	3	3	3	3	3	3	3	3
340	172	2	2015	5	2	天津市	机械设备、新材料研发	1	2	1	2	3	3	3	3	3	3	3	3	3	3	4	3	4	4	4	4	4	4	4	4	4	4	4	3
341	32	1	2014	6	3	天津市	制造业	2	2	2	3	3	2	2	2	3	3	3	2	2	2	2	2	2	3	2	2	3	3	2	2	3	2	3	3
342	30	1	2015	5	2	天津市	制造业	2	2	2	3	3	3	3	3	3	4	4	3	3	4	4	3	3	4	4	3	4	4	3	3	4	4	3	3
343	30	1	2017	3	2	天津市	制造业	2	4	2	3	4	3	3	5	5	5	5	5	5	5	5	5	5	3	3	3	3	5	5	5	5	5	5	5
344	17	1	2012	8	3	天津市	模具制造	2	2	2	2	3	3	2	2	3	4	4	3	4	3	3	2	2	3	3	3	3	3	4	3	4	3	3	3
