# Supplementary material for: Knowledge search, knowledge integration and enterprise breakthrough innovation under the characteristics of innovation ecosystem network: The empirical evidence from enterprises in Beijing-Tianjin-Hebei region
Source: PLoS One. 2021 Dec 23;16(12):e0261558. doi: 10.1371/journal.pone.0261558 (PMC8699633; doi:10.1371/journal.pone.0261558)
Supplement: S4 File — (XLSX) [file pone.0261558.s004.xlsx]

## Sheet: Basic data
Serial number	Enterprise’s Basic Information											the Characteristics of the Enterprise's Innovation Network										the Innovation of Enterprise			the Knowledge Management of Enterprise.
	1. How many employees does your enterprise have?		2. How long is your enterprise established?			3. Your enterprise is located in (province)	4. Which industry does your enterprise belong to?	5. Does your enterprise belong to technology enterprise? ① Yes ②No	6. What is the nature of your enterprise? ①State-owned or state-holding ②Private ③Foreign capital or joint venture ④Others	7. Which stage of development is your enterprise in? ①Initial stage ②Growth period ③Maturity period ④Recession period ⑤Others	8. What is your position? ①Top manager ②Middle manager ③Grassroots manager ④Professionals (R&D or technician) ⑤Others	Network Size							Network Connection Strength			Breakthrough Innovation			Knowledge Search Breadth				Knowledge Search Depth				Knowledge Integration
	Specific number (person)	>100=1； 100-300=2； 300-500=3； 500-1000=4； <1000=5	Specific number (year)	Date of establis-hment (year) By 2020	>3=1； 3-5=2； 6-10=3； 11-20=4； <20=5							1. There are many connections between enterprises and government.	2. There are many connections between enterprises and universities/ scientific research institutions.	3. There are many connections between enterprises and intermediary organizations (or industry associations).	4. There are many connections between enterprises and financial institutions.	5. There are many connections between enterprises and peer enterprises.	6. There are many connections between enterprises and suppliers.	7. There are many connections between enterprises and customers.	8. The enterprise has long-term cooperation and connection with other external organizations.	9. The enterprise has formed close cooperative relations and frequent connections with other external organizations.	10. The cooperation between enterprises and other external organizations has important future plans.	1. The enterprise attaches great importance to the development of new products or services.	2. The enterprise can launch new products or services more quickly than peer enterprises.	3. The enterprise can apply breakthrough technologies to the development of new products or services.	1. The enterprise can obtain market information from suppliers and customers.	2. The enterprise can obtain knowledge resources from universities, government and scientific research institutions.	3. The enterprise can obtain knowledge resources from industry associations and intermediary organizations.	4. The enterprise can obtain the information on safety, technology and environmental standards of the industry.	5. The enterprise can effectively use the market information obtained from suppliers and customers.	6. The enterprise can effectively use the knowledge resources obtained from universities, government and scientific research institutions.	7. The enterprise can effectively use the knowledge resources obtained from industry associations and intermediary organizations.	8. The enterprise can effectively comply with the safety, technology and environmental standards of the industry.	9. The enterprise can systematically classify different sources and types of acquired knowledge.	10. The enterprise can digest and absorb external knowledge in time, which can also be mastered by individual employees.	11. The enterprise can integrate the acquired external knowledge into the enterprise practice and form the enterprise’s knowledge system.
1	10000+	5	2017	3	2	Hebei	Automobile manufacturing	2	1	3	3	4	4	4	3	4	3	4	4	3	4	4	5	4	5	4	5	4	5	5	4	4	4	4	5
2	120	2	2005	15	4	Tianjin	IT	1	1	2	3	2	3	3	2	2	3	3	3	3	3	4	4	3	4	2	2	2	3	2	2	4	3	4	3
3	9	1	2018	2	1	Tianjin	Management consulting	2	3	1	1	5	4	4	4	4	4	4	4	4	4	4	4	4	3	3	3	3	3	3	3	3	3	3	3
4	300	3	1921	99	5	Beijing	Financial industry	2	3	3	1	3	3	3	4	3	3	4	4	4	4	3	3	3	4	4	4	4	4	4	4	4	4	4	4
5	15	1	2018	2	1	Tianjin	Education industry	2	2	1	3	3	5	3	2	4	4	4	2	2	2	2	2	2	3	3	3	3	3	3	3	3	3	3	3
6	2	1	2016	4	2	Tianjin	Venture capital consulting	2	3	1	1	4	3	4	3	4	3	4	4	3	4	4	4	4	4	4	4	4	4	4	4	4	4	4	4
7	500	4	1949	71	5	Hebei	Research and development of mechanical equipment and new materials	1	1	4	3	3	1	1	4	5	5	4	3	3	2	4	4	4	3	1	1	3	1	1	1	1	3	3	3
8	3	1	2019	1	1	Tianjin	Capital market services	2	4	1	3	3	4	3	4	3	3	3	3	4	4	5	3	3	3	3	3	3	3	4	4	3	4	5	4
9	330	3	2016	4	2	Hebei	Publishing industry	2	3	2	1	3	5	5	3	5	5	5	5	5	5	3	3	3	5	5	5	5	5	5	5	5	5	5	5
10	1	1	2020	0	1	Tianjin	Service industry	2	4	1	3	4	4	3	4	3	3	3	3	3	3	4	3	3	3	3	3	3	3	3	3	3	5	5	5
11	100-500	3	2018	2	1	Beijing	Architectural engineering	2	1	3	4	3	3	3	3	3	4	4	4	4	3	4	3	3	3	3	3	3	3	3	3	3	3	3	3
12	10	1	2017	3	2	Hebei	kindergarten	2	3	1	3	5	4	4	3	3	3	3	3	3	2	3	4	3	2	3	4	3	2	3	3	3	3	3	3
13	700	4	2000	20	4	Beijing	Medical device manufacturing	2	3	2	4	3	3	4	2	4	2	5	4	4	4	5	2	5	5	4	4	5	5	4	4	5	5	5	5
14	35000	5	1992	28	5	Beijing	IT	1	1	4	1	4	2	3	4	4	4	4	3	2	4	2	2	4	4	4	4	4	4	4	4	4	4	2	2
15	468	3	2018	2	1	Beijing	Manufacturing industry	2	1	4	3	3	4	3	4	4	4	4	4	4	3	3	3	3	3	4	4	3	3	4	3	3	3	3	3
16	400-500	3	2016	4	2	Tianjin	Medical device manufacturing	2	4	4	4	4	2	2	2	3	5	5	3	2	2	3	2	3	2	2	2	2	2	2	2	2	3	3	3
17	7	1	2018	2	1	Tianjin	Internet e-commerce	1	3	1	4	3	2	3	3	3	4	3	3	2	2	4	3	3	3	2	2	3	3	3	3	4	3	3	3
18	150	2	2014	6	3	Beijing	Internet service industry	1	3	2	2	2	2	3	2	3	3	4	4	4	4	3	4	2	3	2	3	2	2	2	2	2	2	2	3
19	15	1	2007	13	4	Tianjin	Science and technology	1	1	1	4	5	4	3	3	4	3	3	4	4	3	3	3	3	4	4	4	4	4	4	4	4	4	4	4
20	337	3	2015	5	2	Tianjin	Internet e-commerce	1	3	2	4	4	5	4	4	3	3	3	4	4	4	4	3	3	4	5	5	4	4	5	5	5	4	4	4
21	>20	1	2018	2	1	Beijing	IT	1	3	1	4	3	3	2	2	2	4	4	4	4	4	3	2	3	3	3	3	3	3	3	3	4	3	4	3
22	19	1	2012	8	3	Tianjin	Financial industry	2	1	2	1	4	1	3	5	4	3	3	3	3	3	4	4	3	4	4	3	4	3	4	4	4	4	4	4
23	7	1	2018	2	1	Beijing	IT	1	3	2	4	3	4	3	3	3	3	4	3	3	3	4	4	3	3	3	3	3	3	3	4	3	3	4	3
24	7	1	2018	2	1	Beijing	Internet e-commerce	1	3	1	4	3	3	3	3	3	3	3	3	4	4	3	3	3	3	3	3	3	3	2	2	2	3	3	3
25	6	1	2009	11	4	Tianjin	Financial industry	2	1	2	2	5	5	5	5	5	5	5	5	5	5	5	5	5	5	5	5	5	5	5	5	5	5	5	5
26	990	4	2011	9	3	Beijing	IT	1	2	2	3	3	4	3	5	4	3	5	4	4	4	4	4	3	4	5	4	4	4	4	4	4	4	4	4
27	400	3	2018	2	1	Beijing	Manufacturing industry	2	3	4	3	2	2	1	3	3	4	4	2	3	3	4	3	2	4	4	3	4	4	4	3	4	3	3	3
28	110	2	2011	9	3	Beijing	Service industry	2	3	2	1	2	3	3	2	1	2	5	5	5	4	5	4	3	5	2	3	4	5	2	3	5	3	5	5
29	135	2	2000	20	4	Tianjin	Internet service industry	1	1	3	1	3	3	3	3	4	3	5	4	4	3	5	4	4	5	3	3	3	4	3	3	4	4	4	4
30	480	3	2007	13	4	Tianjin	Telecom manufacturing	1	3	3	3	3	3	3	3	3	5	5	4	4	4	5	4	4	5	4	4	4	4	4	4	4	4	4	4
31	300	3	2006	14	4	Beijing	Professional services (technical services)	1	3	2	2	3	5	4	2	2	5	5	5	4	4	5	5	5	5	5	4	5	5	5	4	5	3	4	4
32	370	3	2003	17	4	Tianjin	Telecom manufacturing	1	3	3	2	5	2	3	1	3	4	4	2	2	2	3	3	3	3	3	3	3	3	3	3	3	3	3	3
33	114	2	2007	13	4	Beijing	Electronic and communication equipment manufacturing	1	3	2	2	4	4	4	3	3	4	4	4	3	3	4	4	4	4	4	4	4	4	4	4	4	4	4	4
34	145	2	2015	5	2	Hebei	Catering industry	2	3	2	2	3	2	3	2	2	3	2	3	2	3	2	3	2	2	3	2	3	2	3	3	3	3	3	3
35	15	1	2013	7	3	Hebei	Electromechanical construction	2	2	2	1	4	2	2	3	4	4	4	2	2	2	4	3	3	3	3	3	3	3	3	3	3	3	3	3
36	300	3	2011	9	3	Beijing	IT	1	3	2	2	5	3	3	4	2	4	5	4	4	5	5	5	4	5	5	3	5	5	5	3	5	3	3	3
37	430	3	2018	2	1	Hebei	Transportation industry	2	1	3	4	4	3	2	4	2	3	4	4	4	3	4	4	4	4	4	4	4	4	4	4	4	4	4	4
38	30	1	2019	1	1	Hebei	Machinery manufacturing	2	1	2	4	3	3	3	3	3	3	4	3	3	3	3	3	3	3	3	3	3	3	3	3	3	3	3	3
39	500	4	2009	11	4	Hebei	Chemical industry	2	1	3	4	3	1	4	3	2	4	4	3	3	3	2	2	2	3	2	4	4	3	3	4	4	3	3	3
40	7000	5	2005	15	4	Beijing	Transportation industry	2	1	3	3	4	2	4	3	4	3	4	3	3	3	4	4	4	3	2	2	3	3	2	2	4	3	4	3
41	10000+	5	2019	1	1	Beijing	Internet e-commerce	1	1	3	2	4	4	2	3	4	4	4	2	4	4	4	4	4	4	4	4	4	4	4	4	4	4	4	4
42	460	3	2006	14	4	Tianjin	Electronic and communication equipment manufacturing	1	3	3	4	4	4	4	4	3	4	4	4	4	4	4	4	4	4	4	4	4	4	4	4	4	4	4	4
43	1000000	5	2016	4	2	Tianjin	Internet finance	1	3	3	3	4	4	4	5	3	4	4	4	4	4	4	3	5	4	5	4	4	4	5	4	5	4	4	5
44	400	3	2002	18	4	Hebei	Electronic and communication equipment manufacturing	1	3	3	3	4	3	3	3	3	4	4	4	3	3	5	3	4	4	4	4	4	4	4	4	5	4	4	4
45	40	1	2008	12	4	Tianjin	Robot manufacturing	1	3	2	1	3	3	3	3	4	4	4	3	3	4	5	5	5	5	4	5	4	5	5	5	4	5	5	5
46	106	2	2008	12	4	Hebei	Feed manufacturing	2	3	3	1	4	1	2	2	5	5	5	5	5	4	4	4	4	4	4	4	4	4	4	4	4	4	4	4
47	112	2	2018	2	1	Beijing	Communication equipment manufacturing	1	3	1	4	4	4	5	5	5	5	5	5	5	5	5	1	1	5	1	5	5	5	1	5	5	1	5	5
48	10	1	2014	6	3	Hebei	Biology	1	3	1	2	4	4	3	3	4	4	4	4	4	4	4	3	4	4	4	3	4	4	4	3	3	4	4	4
49	100000	5	1970	50	5	Hebei	Transportation industry	2	1	3	4	3	3	3	3	4	4	4	4	4	4	4	3	3	4	4	4	3	3	3	3	4	3	3	3
50	130	2	2018	2	1	Beijing	Chip design	1	3	2	2	2	2	2	5	5	5	5	5	5	5	5	5	5	5	5	5	5	5	1	5	5	5	5	5
51	60000	5	2016	4	2	Beijing	Diversified, including cultural tourism, chemical industry, etc	2	2	3	1	3	4	4	4	4	4	4	3	4	3	4	3	4	4	2	3	4	4	3	4	4	3	4	3
52	100	2	2017	3	2	Beijing	Internet finance	1	1	2	4	1	4	1	3	4	5	5	5	4	4	5	4	3	3	4	4	4	3	4	4	4	4	4	3
53	435	3	2008	12	4	Beijing	Architectural engineering	2	3	4	3	3	2	2	2	4	4	4	4	3	3	3	2	3	3	2	4	3	3	2	4	3	2	3	3
54	600	4	1919	101	5	Beijing	Telecom manufacturing	1	3	3	3	3	2	4	2	5	5	5	5	3	3	5	3	2	4	4	4	4	4	4	4	4	4	4	4
55	490	3	1957	63	5	Tianjin	Manufacturing industry	2	1	4	1	3	1	1	1	2	4	3	4	3	3	2	2	2	3	3	3	3	3	2	2	2	2	2	2
56	128	2	2010	10	3	Hebei	Internet e-commerce	1	3	2	4	3	3	3	3	3	3	3	3	3	2	4	3	3	3	3	3	3	3	3	3	3	3	3	3
57	10	1	2016	4	2	Beijing	Architectural engineering	2	3	2	1	3	3	3	3	3	4	4	3	3	3	4	4	4	4	3	4	4	4	3	4	4	3	3	3
58	50000	5	2010	10	3	Beijing	IT	1	3	3	1	4	3	4	4	4	4	4	4	4	4	5	4	4	5	5	5	5	5	5	5	4	4	4	4
59	490	3	2016	4	2	Beijing	Publishing industry	2	1	3	4	3	3	3	3	3	3	3	3	3	3	3	3	3	3	3	3	3	3	3	3	3	3	3	3
60	109	2	2016	4	2	Tianjin	IT	1	1	2	3	3	3	2	2	4	5	5	5	4	4	3	2	2	4	3	3	4	4	3	3	4	4	4	4
61	270	2	2016	4	2	Tianjin	Transportation industry	2	3	3	2	4	3	3	3	3	3	2	2	2	2	3	3	3	3	3	4	4	4	4	4	5	4	4	4
62	150	2	2012	8	3	Tianjin	Biotechnology Pharmaceutical	1	1	2	2	4	5	5	4	3	4	4	5	5	5	5	5	5	4	5	5	5	5	5	5	5	5	5	5
63	14	1	2016	4	2	Tianjin	Automobile manufacturing	2	1	2	3	3	3	3	3	3	3	3	3	3	3	3	3	3	3	3	3	3	3	3	3	3	3	3	3
64	3000	5	2003	17	4	Tianjin	Semiconductor	1	3	3	4	3	4	2	2	4	3	4	4	4	4	5	5	5	5	5	5	5	5	5	4	5	5	5	5
65	10000+	5	2016	4	2	Beijing	IT	1	2	3	4	4	4	4	4	4	4	4	4	4	4	4	3	4	4	4	4	4	4	4	4	4	4	4	4
66	160	2	2004	16	4	Beijing	IT	1	3	2	2	5	3	3	2	4	3	4	3	3	3	4	4	4	4	4	4	4	4	4	4	4	3	3	3
67	16	1	2017	3	2	Hebei	Biotechnology Pharmaceutical	1	3	2	3	4	3	4	4	4	4	4	3	3	3	4	4	4	4	4	4	4	4	4	4	4	4	4	4
68	400	3	2015	5	2	Beijing	Electronic and communication equipment manufacturing	1	3	1	4	3	3	3	4	4	4	4	3	3	3	4	3	4	4	2	3	4	4	2	3	4	3	3	3
69	4500	5	2018	2	1	Tianjin	Petroleum	2	3	4	2	4	2	3	3	4	4	4	3	2	2	2	2	1	4	2	2	2	4	2	2	5	3	3	3
70	300000	5	1919	101	5	Beijing	Financial industry	2	1	3	1	5	5	5	5	5	5	5	5	5	5	5	5	5	5	5	5	5	5	5	5	5	5	5	5
71	30	1	2000	20	4	Hebei	Biotechnology Pharmaceutical	1	2	3	2	3	4	4	2	2	3	4	2	4	4	5	4	5	3	4	4	5	5	4	4	4	4	4	4
72	38	1	2016	4	2	Hebei	Aerospace Technology	1	3	2	1	3	4	3	3	4	4	4	3	3	3	5	5	5	4	4	4	4	4	3	3	4	4	4	4
73	500	3	2017	3	2	Hebei	Medical device manufacturing	2	3	3	4	3	3	5	3	3	5	5	5	4	5	5	5	5	4	1	4	5	4	2	4	5	3	3	3
74	455	3	2018	2	1	Beijing	Manufacturing industry	2	3	3	1	4	4	4	3	4	4	4	3	3	3	4	3	4	4	4	4	4	4	4	4	4	4	4	4
75	300	3	2014	6	3	Beijing	Electronic and communication equipment manufacturing	1	3	1	3	2	4	3	5	4	5	4	4	3	4	5	3	5	4	4	3	5	4	4	3	5	4	3	4
76	157	2	2007	13	4	Tianjin	Communication equipment manufacturing	1	3	3	2	3	3	4	4	4	4	4	3	3	3	4	4	4	4	4	4	4	4	4	4	4	4	4	4
77	400	3	2017	3	2	Beijing	Architectural engineering	2	2	3	2	3	3	4	4	4	4	4	2	2	3	4	3	4	5	4	4	4	4	3	3	5	3	3	3
78	134	2	2016	4	2	Hebei	Environmental testing service	1	3	1	2	4	3	3	4	4	4	4	4	3	4	3	4	3	4	3	4	4	3	4	5	4	4	4	4
79	5000	5	2006	14	4	Beijing	Real estate industry	2	1	3	4	3	3	4	3	4	4	4	3	3	3	4	3	3	4	3	3	4	4	4	4	4	4	4	4
80	470	3	2000	20	4	Tianjin	Electronic information	1	1	2	4	5	3	5	3	5	5	5	5	5	5	5	5	5	5	5	5	5	5	5	5	5	5	5	5
81	490	3	2019	1	1	Beijing	Automotive electronics	1	3	2	4	3	4	4	3	5	5	5	5	5	5	5	2	3	5	5	5	5	5	4	4	4	4	4	4
82	133	2	2003	17	4	Tianjin	Real estate industry	2	1	2	3	5	3	4	5	4	4	4	5	5	4	3	3	3	4	4	4	4	4	3	3	4	4	4	3
83	320	3	2009	11	4	Beijing	Electronic information	1	3	2	4	3	4	2	2	3	4	3	4	3	3	3	3	3	3	3	3	3	3	3	3	3	3	3	3
84	12000	5	1956	64	5	Tianjin	Infrastructure construction	2	1	3	4	3	3	3	3	3	3	3	3	2	2	3	3	3	2	2	3	2	2	4	4	4	4	4	4
85	137	2	2012	8	3	Hebei	Computer and office supplies manufacturing	1	2	2	1	3	3	2	2	2	4	4	5	2	2	5	2	4	3	3	2	4	3	3	2	4	4	4	4
86	407	3	2008	12	4	Tianjin	Machinery manufacturing	2	1	4	3	4	3	3	3	2	2	2	2	2	3	3	2	2	4	4	2	2	2	3	3	3	2	2	2
87	8	1	2014	6	3	Tianjin	Logistics industry	2	3	1	2	3	2	3	3	4	4	4	3	2	2	3	3	3	4	2	3	2	4	2	3	3	3	3	4
88	138	2	2013	7	3	Hebei	Electronic and communication equipment manufacturing	1	1	2	4	3	3	3	2	3	4	4	4	4	4	3	3	3	4	4	4	4	3	4	4	4	3	3	3
89	14	1	2018	2	1	Tianjin	Environmental protection PPP project	2	4	1	1	5	2	4	5	3	4	3	3	4	4	3	3	3	4	4	4	4	4	4	4	4	4	4	4
90	8000	5	2016	4	2	Hebei	Transportation industry	2	1	2	3	2	2	3	2	4	4	4	3	3	3	4	3	3	3	3	3	3	2	2	3	3	3	2	2
91	390	3	2016	4	2	Beijing	Intelligent manufacturing	1	2	2	4	2	3	2	3	2	2	4	3	3	4	4	3	2	4	4	3	3	4	4	3	4	3	2	3
92	400	3	2019	1	1	Hebei	Medical equipment	1	3	3	4	1	4	2	5	5	5	5	5	5	5	5	5	5	5	5	5	5	5	5	5	5	5	5	5
93	940+	4	1953	67	5	Tianjin	Communication equipment manufacturing	1	1	3	4	4	4	3	3	3	5	5	4	4	4	4	3	3	5	4	4	5	5	4	4	4	5	4	4
94	130	2	2004	16	4	Hebei	Communication equipment manufacturing	1	4	2	2	3	3	2	2	3	4	3	3	3	3	4	3	4	3	3	3	3	3	3	3	3	3	3	3
95	350	3	2007	13	4	Tianjin	Manufacturing industry	2	3	2	4	3	3	4	4	4	4	5	5	4	4	4	4	4	4	3	4	4	4	4	4	4	4	4	4
96	155	2	2015	5	2	Tianjin	Technical service	1	2	3	2	3	3	4	4	4	4	3	4	3	3	2	2	2	4	4	4	4	4	3	4	4	4	4	4
97	880+	4	2001	19	4	Tianjin	Automobile manufacturing	2	3	3	2	4	2	4	4	4	5	5	3	3	2	4	3	3	4	3	4	5	5	3	4	5	3	4	4
98	300	3	2013	7	3	Beijing	Service industry	2	1	2	1	3	3	3	3	3	3	3	3	2	3	3	3	3	3	3	3	3	3	3	3	3	3	3	3
99	500	4	1976	44	5	Hebei	Internet finance	1	2	2	3	3	3	3	3	3	3	3	3	3	3	3	3	3	3	3	3	3	3	3	3	3	3	3	3
100	2000	5	2019	1	1	Beijing	Military industry	2	1	2	2	1	3	3	4	3	3	2	3	3	3	3	3	3	3	3	4	3	3	3	2	3	2	4	3
101	360	3	2002	18	4	Beijing	Sales industry	2	1	3	2	4	2	4	4	4	4	4	4	2	3	4	4	2	4	4	4	4	4	3	4	4	4	3	3
102	104	2	2016	4	2	Beijing	Service industry	2	4	2	1	4	3	3	3	3	4	4	3	4	3	3	4	4	4	4	4	4	3	4	4	4	4	3	4
103	33	1	2005	15	4	Beijing	Machinery manufacturing	2	1	2	1	3	3	3	3	3	3	3	3	3	3	3	3	3	3	3	3	3	3	3	3	3	3	3	3
104	360	3	1980	40	5	Beijing	Architectural engineering	2	1	3	3	4	1	2	3	3	4	4	4	4	4	4	3	3	3	3	3	3	3	3	3	3	4	4	4
105	10000	5	2006	14	4	Tianjin	Financial industry	2	1	2	1	3	3	3	5	4	4	4	3	4	4	4	4	4	3	3	5	5	3	3	3	3	5	5	5
106	6	1	2006	14	4	Tianjin	Investment industry	2	1	2	2	5	5	5	5	4	4	4	4	4	4	4	4	4	4	4	4	4	4	4	4	4	4	4	4
107	166	2	2001	19	4	Hebei	Sports equipment manufacturing industry	2	3	3	3	2	2	2	3	5	5	5	4	4	4	3	3	3	3	3	3	3	3	3	3	3	3	3	3
108	148	2	2000	20	4	Beijing	Biotechnology Pharmaceutical	1	1	3	2	4	2	3	2	3	4	4	3	3	3	4	3	4	4	4	4	4	4	4	4	4	4	4	4
109	468	3	1969	51	5	Beijing	Research and development of mechanical equipment and new materials	1	1	3	1	1	1	1	1	5	5	5	5	5	5	5	5	5	4	4	4	2	2	1	1	1	1	1	1
110	100000	5	2019	1	1	Beijing	IT	1	3	3	3	5	5	3	5	5	5	5	5	5	5	5	5	5	5	5	5	5	5	5	5	5	5	5	5
111	30000	5	1845	175	5	Hebei	Professional services (technical services)	1	3	3	4	3	3	3	3	3	3	3	3	3	3	3	3	3	3	3	3	3	3	3	3	3	3	3	3
112	142	2	2009	11	4	Hebei	Automobile manufacturing	2	4	3	4	4	3	4	4	4	3	4	4	4	3	4	4	4	4	4	3	3	4	4	3	4	3	4	4
113	370	3	2015	5	2	Hebei	Communication equipment manufacturing	1	1	3	3	3	3	3	3	3	3	3	3	3	3	3	3	3	3	3	3	3	3	3	3	3	3	3	3
114	338	3	2016	4	2	Hebei	Biotechnology Pharmaceutical	1	2	3	3	4	3	3	4	4	4	4	4	3	4	4	4	3	4	3	3	4	4	4	4	4	4	4	4
115	3000	5	1990	30	5	Tianjin	Financial industry	2	4	2	1	4	3	5	5	5	4	5	5	5	5	5	5	5	5	3	5	5	5	3	5	5	5	5	5
116	349	3	2011	9	3	Hebei	ERP	1	4	2	3	3	4	3	2	4	3	5	3	4	4	4	4	4	4	3	3	4	4	3	3	4	4	4	4
117	18	1	2013	7	3	Tianjin	Financial industry	2	3	2	2	4	4	4	4	4	4	4	3	4	4	4	4	2	4	4	4	4	4	4	4	4	4	4	4
118	100+	2	2019	1	1	Hebei	Financial industry	2	1	3	3	3	3	5	5	4	3	4	4	4	4	5	5	5	4	4	4	4	4	4	4	4	4	4	4
119	178	2	2018	2	1	Beijing	AI big data new retail	1	2	2	3	2	4	2	2	3	3	4	3	3	3	3	4	4	3	3	3	3	3	3	3	3	3	3	3
120	200000	5	2019	1	1	Beijing	IT	1	3	3	3	5	4	5	5	5	5	5	4	4	4	5	5	5	5	5	5	5	5	5	5	5	5	5	5
121	220000	5	2003	17	4	Beijing	IT	1	2	2	4	5	5	5	5	5	5	5	5	5	5	5	5	5	5	5	5	5	5	5	5	5	5	5	5
122	100000	5	2019	1	1	Beijing	Technological enterprise	1	3	2	4	3	3	3	4	3	5	5	5	5	5	5	5	5	5	5	5	5	5	5	5	5	5	5	5
123	15	1	2003	17	4	Tianjin	Financial industry	2	2	3	1	4	4	3	4	4	4	4	4	4	4	4	4	4	4	4	4	4	4	4	4	4	3	3	3
124	150000	5	2018	2	1	Beijing	IT	1	2	2	4	4	4	4	4	3	4	5	5	4	4	5	5	5	5	4	4	5	5	4	4	5	5	5	5
125	200000	5	2018	2	1	Beijing	Internet e-commerce	1	2	3	4	4	4	4	4	4	4	4	4	4	4	5	5	5	5	5	5	5	5	5	5	5	5	5	5
126	153	2	2010	10	3	Tianjin	Financial industry	2	2	2	2	4	4	4	5	2	4	3	2	3	3	1	3	1	3	3	3	2	2	2	2	2	1	1	1
127	210000	5	2019	1	1	Beijing	Internet e-commerce	1	2	2	4	2	2	3	3	4	4	4	3	4	4	4	4	4	3	3	3	3	3	3	3	3	3	4	3
128	15	1	2005	15	4	Tianjin	Financial industry	2	2	2	1	4	3	4	4	3	3	4	4	4	3	4	4	4	3	3	4	3	3	3	3	3	4	3	3
129	9	1	2018	2	1	Hebei	IT	1	4	1	1	3	3	3	3	3	3	3	3	3	3	3	3	3	3	3	3	3	3	4	4	4	4	4	4
130	50	1	2017	3	2	Tianjin	Chemical industry	2	1	3	1	3	3	3	3	3	3	3	3	3	3	4	3	3	4	3	3	3	3	3	3	4	4	4	4
131	210000	5	2004	16	4	Beijing	Internet e-commerce	1	2	2	4	5	2	5	5	5	5	5	5	5	5	5	5	5	5	5	5	5	5	5	5	5	5	5	5
132	200	2	2016	4	2	Beijing	Agriculture	2	1	2	4	5	4	4	4	4	4	4	4	4	4	4	5	5	3	3	3	4	5	3	3	3	3	3	4
133	20	1	2017	3	2	Beijing	Internet service industry	1	2	1	1	3	3	3	3	4	4	5	3	4	4	4	4	4	4	4	4	4	4	4	4	5	5	5	5
134	30	1	2015	5	2	Tianjin	Science and technology	1	2	1	1	3	3	3	3	3	3	3	3	3	3	3	3	3	3	3	3	3	3	3	3	3	3	3	3
135	500	4	2006	14	4	Hebei	Internet finance	1	2	2	3	4	4	3	3	3	4	4	4	4	4	3	2	1	4	4	4	4	4	5	5	5	4	4	4
136	400	3	2001	19	4	Beijing	Financial industry	2	1	3	3	3	2	4	4	3	3	4	3	4	3	2	4	2	4	2	4	4	4	3	4	4	4	4	4
137	20000	5	2019	1	1	Hebei	IT	1	1	2	4	5	5	5	4	4	4	4	4	4	4	4	4	4	4	4	4	4	4	3	4	4	4	4	4
138	700	4	2015	5	2	Beijing	Financial industry	2	1	2	3	3	3	3	4	3	4	4	4	4	4	4	3	4	4	4	4	4	4	4	4	4	4	4	4
139	10000	5	1895	125	5	Hebei	Manufacturing industry	2	1	3	3	4	3	3	3	4	4	4	3	4	4	4	4	4	4	4	5	4	5	4	5	4	5	5	4
140	10000	5	1881	139	5	Hebei	Manufacturing industry	2	1	3	4	4	4	3	3	3	3	3	3	3	3	4	3	4	4	4	4	4	4	4	4	4	4	4	4
141	30	1	2010	10	3	Hebei	Financial industry	2	1	2	2	5	3	4	5	5	4	5	4	4	3	5	5	4	5	4	4	4	4	4	4	4	4	4	4
142	123	2	2014	6	3	Beijing	Medical equipment	1	2	2	4	3	3	3	3	3	4	4	4	4	4	4	4	4	4	3	3	4	4	3	3	4	4	4	4
143	353	3	2013	7	3	Hebei	Rail transit industry	2	1	2	1	4	4	2	2	4	4	4	2	3	3	4	4	4	4	4	4	4	4	4	4	4	4	4	4
144	53	1	2013	7	3	Hebei	Rail transit industry	2	1	2	1	4	4	2	2	4	4	4	2	3	3	4	4	4	4	4	4	4	4	4	4	4	4	4	4
145	384	3	2008	12	4	Hebei	Financial industry	2	1	3	2	4	4	4	5	4	4	4	4	4	4	4	4	3	4	4	4	4	4	4	4	4	4	4	4
146	500	4	2000	20	4	Tianjin	Consumer Packaged Goods Manufacturing	2	3	3	3	1	2	2	2	3	3	2	4	4	3	4	3	4	5	4	4	5	4	5	4	4	3	4	5
147	53	1	2013	7	3	Hebei	Electronic and communication equipment manufacturing	1	1	1	1	4	3	3	4	3	4	3	3	3	3	4	3	3	4	3	3	4	4	4	4	4	4	4	4
148	10000	5	1881	139	5	Hebei	Manufacturing industry	2	1	3	3	5	3	3	2	4	5	4	3	2	2	4	3	3	3	2	3	3	3	2	2	3	2	2	2
149	40	1	2014	6	3	Beijing	Internet service industry	1	2	2	2	3	3	3	3	4	4	4	3	4	4	4	4	3	4	3	4	4	4	3	4	4	4	4	4
150	50	1	2015	5	2	Hebei	Service industry	2	2	2	2	3	2	3	1	3	2	4	3	4	4	3	3	3	2	3	3	3	3	4	4	3	4	4	2
151	200	2	2014	6	3	Beijing	IT	1	2	2	3	4	3	3	2	4	4	4	3	3	3	3	3	3	4	3	3	4	3	3	3	3	3	3	3
152	350	3	2001	19	4	Beijing	Integrated circuit	1	1	2	2	4	4	4	5	3	5	5	3	3	3	5	3	3	5	5	4	5	5	5	5	5	4	4	4
153	4000	5	2002	18	4	Beijing	Communication equipment manufacturing	1	1	3	3	3	3	3	3	3	3	3	3	4	4	4	4	4	4	4	4	4	4	4	4	4	4	4	4
154	7000	5	2006	14	4	Hebei	Internet e-commerce	1	2	3	2	3	3	4	4	4	4	4	4	4	4	3	3	3	4	3	4	4	4	3	4	4	4	4	4
155	3	1	2014	6	3	Beijing	Retail industry	2	2	2	3	3	3	2	2	3	3	3	3	3	3	3	3	3	3	3	3	3	3	3	3	3	3	3	3
156	500	4	2014	6	3	Tianjin	Integrated circuit	1	1	2	4	5	5	2	3	2	5	5	4	5	5	4	3	4	5	4	2	3	4	4	3	4	3	3	3
157	800	4	1956	64	5	Tianjin	Internet finance	1	1	3	4	5	5	5	5	5	5	5	5	5	5	3	2	1	4	4	4	3	5	5	4	5	5	5	4
158	156	2	2017	3	2	Hebei	Internet of things	1	2	1	4	5	2	2	3	4	3	4	3	3	3	3	3	3	3	3	3	3	3	3	3	3	3	3	3
159	2000	5	1979	41	5	Beijing	Biotechnology Pharmaceutical	1	1	3	3	5	5	5	2	5	5	5	5	5	5	5	5	4	5	5	5	5	5	5	5	5	4	4	4
160	400	3	1999	21	5	Beijing	Cultural media	2	1	3	2	5	5	5	5	5	5	5	5	5	4	5	4	4	4	4	4	4	4	4	4	5	4	4	5
161	470+	3	2003	17	4	Beijing	Medical equipment	1	2	2	4	3	3	3	3	4	4	4	4	4	4	5	4	4	4	3	3	3	3	3	3	4	4	4	4
162	500	4	2019	1	1	Beijing	Semiconductor	1	4	3	4	4	2	3	3	4	4	4	4	4	4	4	4	4	3	3	3	3	3	3	3	3	3	3	3
163	4500	5	2017	3	2	Hebei	Metallurgical Industry	2	1	1	3	4	4	5	4	5	5	5	5	5	5	4	2	3	4	4	4	5	3	5	4	4	3	4	4
164	500	4	2010	10	3	Hebei	Heating power	2	1	3	2	4	2	4	3	4	4	4	3	3	3	4	3	3	4	3	4	4	4	3	4	4	3	3	4
165	900	4	1949	71	5	Hebei	Internet finance	1	1	2	1	5	4	3	2	3	3	3	3	4	4	4	4	3	3	5	3	4	4	4	3	4	4	4	4
166	15	1	2019	1	1	Tianjin	Logistics industry	2	2	1	1	3	4	4	3	3	4	4	3	4	4	3	3	3	4	3	4	4	4	3	3	3	3	3	3
167	100	2	2003	17	4	Hebei	Electronic and communication equipment manufacturing	1	2	2	3	4	4	2	2	4	4	4	2	2	2	5	3	3	3	4	3	4	3	4	3	4	3	3	3
168	>2000	5	2018	2	1	Beijing	IT	1	3	2	4	4	3	3	5	3	5	5	4	4	4	4	3	4	3	3	3	3	3	3	3	3	3	3	3
169	488	3	2014	6	3	Hebei	Manufacturing industry	2	3	3	1	5	3	3	3	5	5	5	5	5	5	5	5	5	5	5	5	5	5	5	5	5	5	5	5
170	180	2	1981	39	5	Beijing	Service industry	2	1	3	4	2	3	2	1	4	3	3	4	4	4	4	4	3	4	5	4	4	5	5	4	4	3	3	3
171	5000	5	2001	19	4	Beijing	Chip design	1	1	3	4	3	3	4	2	3	4	4	4	4	4	4	4	4	4	4	4	4	4	3	4	4	4	4	4
172	14780	5	2007	13	4	Hebei	Nonferrous Metals	2	1	3	4	5	5	5	4	4	4	4	4	4	4	5	4	4	4	4	4	4	4	4	4	4	4	4	4
173	5000	5	2018	2	1	Hebei	Financial industry	2	1	2	2	4	3	1	3	4	3	3	3	3	3	5	5	5	5	5	4	4	4	4	4	4	4	3	4
174	20	1	2016	4	2	Hebei	Electronic mapping	1	2	2	3	3	3	3	3	3	3	3	3	3	3	3	3	3	3	3	3	3	3	3	3	3	3	3	3
175	350-400	3	2013	7	3	Beijing	Aerospace Technology	1	1	2	4	3	4	3	2	3	4	4	3	3	3	5	3	4	4	5	3	4	4	5	3	4	4	3	4
176	800	4	2002	18	4	Beijing	Automobile manufacturing	2	3	3	3	3	3	3	1	3	5	5	3	3	3	3	3	3	3	3	3	3	3	3	3	3	4	3	4
177	106	2	2015	5	2	Tianjin	Real estate industry	2	1	2	3	4	2	4	4	3	4	5	3	3	2	4	3	3	4	3	4	4	3	4	4	5	2	3	3
178	200	2	2004	16	4	Tianjin	Electronic information	1	3	3	3	5	5	5	5	5	5	5	5	5	5	5	5	5	5	5	5	5	5	5	5	5	5	5	5
179	480+	3	1958	62	5	Beijing	Aerospace Technology	1	1	3	4	5	5	4	3	5	5	5	5	5	5	4	3	3	4	3	4	3	3	4	4	4	4	4	3
180	4000	5	2000	20	4	Tianjin	Semiconductor	1	1	2	4	3	3	2	2	2	4	4	3	3	3	4	4	4	4	4	4	4	4	4	4	4	4	4	4
181	340	3	2004	16	4	Beijing	Data center infrastructure	1	2	2	4	3	3	3	3	3	3	3	3	4	4	4	4	4	4	4	3	4	3	4	3	4	3	3	3
182	800+	4	1970	50	5	Hebei	Research and development of mechanical equipment and new materials	1	1	2	3	3	3	2	2	4	3	3	3	2	4	4	3	3	3	3	3	3	3	3	3	3	3	3	3
183	500	4	2001	19	4	Beijing	Internet Medical	1	2	2	4	4	4	4	3	3	3	4	4	4	4	3	4	3	4	4	3	4	3	3	3	3	3	3	3
184	950+	4	1975	45	5	Beijing	Aerospace Technology	1	4	2	4	4	4	3	2	5	5	5	4	4	5	4	2	4	4	5	4	5	4	4	4	5	4	5	3
185	420+	3	1980	40	5	Tianjin	Biotechnology Pharmaceutical	1	1	3	3	4	4	4	3	4	4	4	4	4	4	2	2	2	5	5	5	5	5	5	5	5	4	3	3
186	200	2	2009	11	4	Hebei	Research and development of mechanical equipment and new materials	1	1	2	4	2	2	5	3	5	5	5	3	5	5	3	4	5	5	4	3	4	5	4	4	5	4	5	3
187	160	2	2010	10	3	Beijing	Semiconductor	1	2	2	4	4	4	4	5	3	4	3	4	3	3	4	3	3	4	4	4	4	3	4	4	4	3	3	4
188	5000	5	2011	9	3	Beijing	Financial industry	2	2	2	3	3	2	3	5	2	4	5	3	3	4	4	4	4	4	3	3	3	4	3	3	3	4	4	4
189	8	1	2015	5	2	Hebei	Venture capital consulting	2	2	2	2	5	4	4	4	4	4	5	4	4	4	3	3	3	4	4	4	4	4	4	4	4	5	5	5
190	100	2	2002	18	4	Hebei	Real estate industry	2	2	2	4	4	2	2	4	2	4	4	4	4	4	4	4	4	4	4	4	4	4	4	4	4	4	4	4
191	470	3	1950	70	5	Tianjin	Financial industry	2	4	3	3	3	2	3	3	2	3	2	3	2	2	2	2	2	2	2	3	2	3	4	4	4	3	3	3
192	750	4	2003	17	4	Beijing	Semiconductor	1	1	2	4	4	3	4	2	3	5	5	5	4	4	4	4	4	4	4	3	3	3	2	2	4	3	3	3
193	200	2	2017	3	2	Beijing	Internet software	1	4	2	3	3	5	5	2	3	3	5	5	5	5	5	5	3	4	4	4	4	4	4	4	4	4	4	3
194	500	4	2014	6	3	Beijing	Medical equipment	1	2	2	1	4	3	3	4	3	4	4	3	4	3	4	3	4	3	4	3	4	3	4	3	4	4	3	4
195	500	4	1995	25	5	Beijing	Internet hardware development	1	2	2	2	3	4	3	4	3	3	4	3	4	4	3	4	3	3	4	3	4	3	4	3	4	4	3	4
196	150	2	2001	19	4	Beijing	Electronic information	1	3	2	1	4	3	4	3	4	3	4	3	4	3	3	4	3	4	3	4	3	4	4	3	4	3	4	4
197	100	2	2006	14	4	Tianjin	Electronic equipment manufacturing	1	2	3	2	3	2	3	3	3	4	5	3	3	2	5	5	5	4	3	4	4	4	3	4	4	4	4	4
198	189	2	2008	12	4	Tianjin	Architectural engineering	2	1	2	3	5	2	5	5	2	5	5	5	5	5	2	2	2	2	3	4	4	4	4	4	4	2	2	2
199	120	2	2005	15	4	Beijing	IT	1	2	2	3	3	4	3	3	3	3	4	3	3	3	3	3	3	3	3	3	3	4	3	3	3	3	4	3
200	180	2	2006	14	4	Beijing	IT	1	2	2	1	3	3	3	3	3	3	3	3	3	3	3	3	3	3	3	3	3	3	3	3	3	4	3	3
201	134	2	2008	12	4	Beijing	Publishing industry	2	4	2	1	3	3	3	3	3	3	3	3	3	3	3	3	3	3	3	3	3	3	3	3	3	3	3	3
202	370	3	2006	14	4	Beijing	IT	1	1	2	4	3	3	3	3	3	3	3	3	4	4	3	3	3	4	4	4	4	4	4	4	4	4	4	4
203	800	4	2017	3	2	Beijing	Electronic information	1	1	3	4	3	3	3	3	3	3	3	3	3	3	3	3	3	3	3	3	3	3	3	3	3	3	3	3
204	430	3	2006	14	4	Beijing	IT	1	1	2	4	3	3	3	3	4	4	4	4	4	4	4	4	4	4	4	4	4	4	4	4	4	4	4	4
205	470	3	2006	14	4	Beijing	IT	1	1	2	1	5	5	5	5	5	5	5	5	5	5	5	5	5	5	5	5	5	5	5	5	5	5	5	5
206	100	2	2016	4	2	Hebei	Internet software	1	2	2	3	3	4	2	4	4	2	2	2	2	4	4	2	4	3	2	2	3	3	3	3	3	4	4	3
207	340	3	2006	14	4	Beijing	IT	1	1	2	2	3	3	3	3	4	4	4	4	4	3	4	4	3	5	4	4	5	5	4	4	4	4	4	4
208	100	2	2000	20	4	Beijing	Internet software	1	2	4	1	1	1	3	1	1	2	2	1	1	1	4	1	1	1	1	3	3	1	1	1	1	1	1	1
209	500	4	2001	19	4	Beijing	Intermediary	2	2	3	3	5	5	5	5	5	5	5	5	5	5	5	5	5	5	5	5	5	5	5	5	5	5	5	5
210	164	2	2017	3	2	Beijing	Integrated circuit	1	2	2	3	4	4	3	3	4	4	4	4	4	4	4	4	3	4	4	4	4	4	4	4	4	4	4	4
211	50	1	2008	12	4	Beijing	Internet service industry	1	2	2	3	5	5	5	3	5	5	5	5	5	4	4	4	3	4	4	4	4	4	4	4	4	4	4	4
212	3000	5	1956	64	5	Beijing	Internet finance	1	1	3	4	3	4	4	3	4	4	4	4	5	5	5	4	5	4	3	4	4	4	4	4	4	4	4	4
213	500+	4	2003	17	4	Hebei	Real estate industry	2	2	3	4	3	2	3	4	2	4	4	2	3	4	2	2	3	4	4	4	4	4	3	4	4	3	3	3
214	445	3	2004	16	4	Tianjin	Electronic and communication equipment manufacturing	1	2	3	4	4	2	3	3	4	4	4	4	3	3	4	3	2	5	4	4	4	4	3	3	3	2	2	2
215	30	1	2018	2	1	Tianjin	AI	1	2	1	4	4	3	4	3	3	4	4	4	5	5	5	3	3	4	5	4	4	4	5	4	4	3	3	3
216	153	2	2015	5	2	Tianjin	Aerospace Technology	1	3	1	4	3	3	3	3	3	3	3	4	3	4	3	3	3	4	3	4	4	4	3	3	4	4	4	4
217	30	1	2013	7	3	Beijing	Environmental testing service	1	2	2	2	4	3	3	3	3	4	4	3	4	3	4	3	4	3	3	4	4	3	4	3	4	3	4	4
218	3000	5	2017	3	2	Beijing	ERP	1	3	3	4	3	3	3	1	1	3	1	1	1	1	1	1	1	1	1	1	1	1	1	1	1	1	1	1
219	3000	5	2004	16	4	Beijing	IT	1	1	3	3	4	3	2	3	3	4	4	3	3	2	4	2	2	3	3	3	2	4	2	3	3	3	3	3
220	35	1	2017	3	2	Beijing	Intellectual property right	2	2	3	3	3	5	4	2	1	1	5	5	5	4	3	3	2	4	5	5	5	4	4	4	4	4	4	4
221	38	1	2013	7	3	Beijing	Manufacturing industry	2	2	3	4	2	2	3	1	5	5	5	5	5	3	3	2	2	5	2	3	5	3	2	3	3	3	4	4
222	200	2	2014	6	3	Beijing	IT	1	2	2	3	4	2	4	3	4	4	4	4	4	4	4	4	3	4	4	4	4	4	4	4	4	4	4	4
223	468	3	2005	15	4	Hebei	Internet hardware development	1	1	3	2	5	3	4	4	4	4	4	4	4	4	5	5	5	5	4	4	5	5	3	3	5	5	5	5
224	10000	5	1945	75	5	Hebei	IT	1	1	2	1	3	3	3	3	3	4	4	3	4	4	4	3	3	4	4	3	4	3	3	3	4	3	3	3
225	198	2	2018	2	1	Hebei	UHV DC	1	1	2	4	4	5	2	2	3	4	4	4	3	5	4	3	3	4	4	5	4	4	4	4	5	4	4	4
226	198	2	2016	4	2	Hebei	UHV DC	1	1	2	4	4	5	2	2	3	4	4	4	3	5	4	3	3	4	4	5	4	4	4	4	5	4	4	4
227	100	2	2004	16	4	Beijing	Real estate industry	2	2	2	1	5	3	3	5	5	3	3	3	3	3	2	2	2	3	3	3	3	3	3	3	3	3	3	3
228	26	1	2017	3	2	Tianjin	Computer manufacturing	1	2	2	3	3	3	2	3	3	4	4	4	3	3	4	4	4	3	4	4	4	4	4	4	4	4	4	4
229	20	1	2016	4	2	Tianjin	Electronic information	1	2	2	3	3	3	4	5	3	2	4	2	1	3	5	3	4	4	4	4	3	4	3	3	4	4	3	4
230	14	1	2015	5	2	Tianjin	Biotechnology Pharmaceutical	1	2	2	2	4	4	4	4	4	4	4	4	3	3	5	5	5	4	4	4	4	4	4	4	4	4	4	4
231	50	1	2014	6	3	Tianjin	Electronic information	1	2	2	2	3	2	2	3	3	4	4	2	2	3	4	4	4	3	3	3	4	4	4	4	4	4	4	4
232	25	1	2012	8	3	Tianjin	Oil and gas technical services	1	2	2	1	4	4	4	4	4	4	4	4	4	4	5	5	5	5	5	5	5	5	5	5	5	5	5	5
233	25	1	2016	4	2	Tianjin	Electronic and communication equipment manufacturing	1	2	1	3	3	3	3	3	3	3	3	3	3	3	3	3	3	3	3	3	3	3	3	3	3	3	3	3
234	56	1	2016	4	2	Tianjin	Electronic equipment manufacturing	1	4	2	1	3	3	3	4	3	4	4	4	3	4	4	4	4	4	4	4	4	4	4	4	4	4	4	4
235	50	1	2003	17	4	Hebei	Internet hardware development	1	3	3	2	4	4	4	4	4	4	4	5	5	5	5	5	5	5	5	5	5	5	5	5	5	5	5	5
236	156	2	2017	3	2	Hebei	Service industry	2	2	2	1	3	3	5	5	5	5	5	4	4	4	5	5	5	5	5	5	5	5	5	5	5	5	5	5
237	50	1	2018	2	1	Hebei	Internet software	1	4	1	4	3	3	3	3	4	5	5	5	5	5	5	5	5	5	5	5	5	5	5	5	5	5	5	5
238	300	3	1956	64	5	Hebei	Energy and power industry	2	1	3	3	5	5	5	4	1	4	5	5	5	5	5	5	5	5	5	5	5	5	5	5	5	5	5	5
239	20	1	2017	3	2	Beijing	Architectural engineering	2	2	2	2	4	1	1	3	5	5	5	4	4	3	3	3	3	4	3	3	4	5	2	4	5	4	4	4
240	20	1	2016	4	2	Beijing	Internet software	1	3	1	1	2	2	2	2	2	2	4	4	4	4	4	4	4	4	2	4	4	4	2	4	4	3	3	3
241	660	4	2012	8	3	Tianjin	IT	1	2	1	2	3	2	3	4	4	3	4	5	4	4	4	3	3	4	2	3	3	4	3	3	5	4	4	4
242	850	4	2011	9	3	Tianjin	Science and technology	1	2	1	2	3	4	4	4	4	4	4	3	3	4	4	4	4	4	3	4	4	4	4	4	5	4	4	4
243	830	4	2014	6	3	Tianjin	Science and technology	1	2	2	2	4	4	4	4	4	4	4	3	3	4	4	4	4	4	3	4	4	4	4	4	5	4	4	4
244	760	4	2013	7	3	Tianjin	IT	1	2	2	3	4	4	4	4	4	4	4	4	3	4	4	4	4	4	3	3	4	4	4	4	4	5	5	5
245	750+	4	2018	2	1	Tianjin	Internet finance	1	2	2	1	3	3	3	4	5	5	5	4	4	4	3	5	5	4	3	3	5	5	4	4	3	4	4	4
246	550	4	2011	9	3	Tianjin	IT	1	2	1	2	3	2	3	4	4	3	4	5	4	4	4	3	3	4	2	3	3	4	3	3	5	4	3	4
247	630	4	2013	7	3	Tianjin	IT	1	2	2	1	4	4	4	4	3	4	4	4	3	4	4	4	4	4	3	3	4	4	4	4	4	5	5	5
248	610+	4	2012	8	3	Tianjin	Internet e-commerce	1	2	1	2	3	3	3	4	4	4	4	4	3	4	4	4	4	5	3	3	5	4	4	4	5	4	3	4
249	6	1	2019	1	1	Tianjin	IT	1	2	1	1	3	3	3	3	4	4	4	4	3	4	4	4	4	5	3	3	4	4	4	4	4	4	5	4
250	10	1	2017	3	2	Tianjin	Science and technology	1	2	2	2	4	4	4	5	5	4	4	5	5	4	4	4	4	4	5	4	4	4	4	4	5	4	4	4
251	5	1	2019	1	1	Tianjin	Research and development of mechanical equipment and new materials	1	2	1	4	3	4	3	3	4	4	3	3	3	3	4	4	4	5	5	4	4	4	4	4	4	3	3	4
252	5	1	2016	4	2	Tianjin	Sales industry	2	2	2	1	3	3	3	3	3	3	3	3	3	3	4	4	4	4	3	3	3	3	3	3	3	4	4	4
253	6	1	2018	2	1	Tianjin	Internet hardware development	1	2	1	1	3	3	2	2	3	4	4	3	2	3	5	4	4	5	4	3	3	4	3	3	5	4	3	4
254	6	1	2014	6	3	Tianjin	Internet service industry	1	2	2	1	4	3	4	3	4	4	4	4	4	3	5	4	3	4	4	4	4	4	4	4	4	4	4	4
255	800+	4	2014	6	3	Tianjin	Internet e-commerce	1	2	1	2	3	2	3	4	4	3	4	5	4	4	4	3	3	4	2	3	3	4	3	3	5	4	4	4
256	940	4	2014	6	3	Tianjin	Science and technology	1	2	1	2	3	4	4	4	4	4	4	3	3	4	4	4	4	4	3	4	4	4	4	4	5	4	4	4
257	530	4	2012	8	3	Tianjin	Science and technology	1	2	2	2	4	4	4	4	4	4	4	3	3	4	4	4	4	4	3	4	4	4	4	4	5	4	4	4
258	640	4	2011	9	3	Tianjin	Internet software	1	2	2	3	4	4	4	4	4	4	4	4	3	4	4	4	4	4	3	3	4	4	4	4	4	5	5	5
259	720	4	2018	2	1	Tianjin	Internet software	1	2	2	1	3	3	3	4	5	5	5	4	4	4	3	5	5	4	3	3	5	5	4	4	3	4	4	4
260	810+	4	2013	7	3	Tianjin	IT	1	2	1	2	3	2	3	4	4	3	4	5	4	4	4	3	3	4	2	3	3	4	3	3	5	4	3	4
261	900	4	2013	7	3	Tianjin	Internet finance	1	2	2	1	4	4	4	4	3	4	4	4	3	4	4	4	4	4	3	3	4	4	4	4	4	5	5	5
262	6	1	2019	1	1	Tianjin	IT	1	2	1	1	3	3	3	3	4	4	4	4	3	4	4	4	4	5	3	3	4	4	4	4	4	4	5	4
263	10	1	2017	3	2	Tianjin	Science and technology	1	2	2	2	4	4	4	5	5	4	4	5	5	4	4	4	4	4	5	4	4	4	4	4	5	4	4	4
264	5	1	2019	1	1	Tianjin	Research and development of mechanical equipment and new materials	1	2	1	4	3	4	3	3	4	4	3	3	3	3	4	4	4	5	5	4	4	4	4	4	4	3	3	4
265	5	1	2016	4	2	Tianjin	Sales industry	2	2	2	1	3	3	3	3	3	3	3	3	3	3	4	4	4	4	3	3	3	3	3	3	3	4	4	4
266	570	4	2014	6	3	Tianjin	Internet service industry	1	2	1	2	3	2	3	4	4	3	4	5	4	4	4	3	3	4	2	3	3	4	3	3	5	4	4	4
267	640	4	2011	9	3	Tianjin	Internet Medical	1	2	2	1	4	4	4	4	3	4	4	4	3	4	4	4	4	4	3	3	4	4	4	4	4	5	5	5
268	6	1	2019	1	1	Tianjin	IT	1	2	1	1	3	3	3	3	4	4	4	4	3	4	4	4	4	5	3	3	4	4	4	4	4	4	5	4
269	10	1	2017	3	2	Tianjin	Science and technology	1	2	2	2	4	4	4	5	5	4	4	5	5	4	4	4	4	4	5	4	4	4	4	4	5	4	4	4
270	5	1	2019	1	1	Tianjin	Research and development of mechanical equipment and new materials	1	2	1	4	3	4	3	3	4	4	3	3	3	3	4	4	4	5	5	4	4	4	4	4	4	3	3	4
271	2	1	2019	1	1	Tianjin	Internet service industry	1	2	1	3	5	3	2	3	4	3	2	3	2	3	3	5	4	3	2	4	2	4	4	3	2	4	3	2
272	8	1	2018	2	1	Tianjin	AI	1	2	2	3	2	3	4	5	3	2	3	4	3	5	2	3	5	3	4	3	5	3	2	3	2	4	3	2
273	15	1	2018	2	1	Tianjin	Telecom operator	1	2	2	3	4	2	3	4	3	4	4	3	2	4	3	4	2	4	3	2	4	3	2	3	3	5	3	2
274	4	1	2018	2	1	Tianjin	Science and technology	1	2	2	2	3	3	4	3	3	3	3	3	4	3	3	3	4	3	3	4	3	3	4	3	3	3	4	3
275	12	1	2017	3	2	Tianjin	Logistics industry	2	2	1	4	3	3	3	4	3	3	3	3	4	3	4	3	4	3	4	3	3	3	3	3	3	3	4	3
276	12	1	2016	4	2	Tianjin	Business software development	1	2	1	2	4	3	3	4	3	3	3	3	4	3	3	3	3	3	3	3	4	3	3	4	3	3	4	3
277	10	1	2016	4	2	Tianjin	Education industry	2	2	1	4	3	3	3	3	3	3	3	3	4	3	3	3	3	3	4	3	4	3	3	4	4	3	3	4
278	7	1	2016	4	2	Tianjin	IT	1	2	2	2	3	3	4	3	3	3	3	3	3	3	3	4	3	3	3	4	3	3	4	3	3	3	4	3
279	15	1	2016	4	2	Tianjin	Trade industry	2	2	2	3	3	4	3	4	3	3	3	3	3	3	3	4	3	3	4	3	3	4	3	3	4	3	4	3
280	8	1	2016	4	2	Tianjin	Biochemistry	1	2	2	4	4	3	3	3	5	3	3	3	3	4	3	3	3	4	3	3	4	3	3	3	3	3	3	3
281	6	1	2016	4	2	Tianjin	Science and technology	1	2	2	3	3	3	3	3	3	3	4	3	4	3	3	4	3	3	3	3	3	3	4	3	3	3	3	3
282	4	1	2016	4	2	Tianjin	Science and technology	1	2	2	4	3	4	2	5	3	2	5	3	3	3	3	3	3	3	4	3	4	3	4	3	3	3	3	3
283	26	1	2015	5	2	Tianjin	Enterprise Cloud Services	1	2	1	1	2	2	3	3	3	3	3	3	3	3	4	4	4	4	4	4	4	3	3	3	3	3	3	3
284	25	1	2013	7	3	Tianjin	Internet service industry	1	2	2	1	3	4	4	3	4	4	4	4	3	3	4	4	4	3	3	3	3	3	3	3	4	3	3	3
285	23	1	2017	3	2	Tianjin	Biology	1	2	1	1	3	4	4	4	3	3	4	3	3	3	4	4	4	4	4	4	4	4	4	4	4	3	3	3
286	20	1	2017	3	2	Tianjin	Medical equipment	1	2	2	3	3	3	3	3	3	3	3	3	3	3	4	4	4	3	3	3	3	3	3	3	3	3	3	3
287	12	1	2014	6	3	Tianjin	Environmental testing service	1	2	2	3	3	3	3	3	3	3	3	3	3	3	3	3	3	3	3	3	3	3	3	3	3	3	3	3
288	10	1	2015	5	2	Tianjin	Computer manufacturing	1	2	2	3	3	3	3	3	3	3	3	3	3	3	3	3	3	3	3	3	3	3	3	3	3	3	3	3
289	10	1	2014	6	3	Tianjin	Environmental testing service	1	2	2	1	3	3	3	3	3	3	3	3	3	3	3	3	3	3	3	3	3	3	3	3	3	3	3	3
290	26	1	2015	5	2	Tianjin	Internet software	1	2	2	3	2	2	2	2	3	3	4	3	3	4	4	4	4	3	3	3	4	3	3	3	3	4	4	4
291	56	1	2014	6	3	Tianjin	Computer manufacturing	1	2	2	3	4	3	4	4	3	4	3	3	3	3	3	3	3	4	3	4	4	4	4	4	4	4	4	4
292	15	1	2015	5	2	Tianjin	Intelligent manufacturing	1	2	2	3	3	4	3	4	3	4	4	3	3	3	5	5	5	3	3	3	3	3	4	4	3	4	4	4
293	16	1	2015	5	2	Tianjin	Environmental testing service	1	2	2	3	3	4	3	3	3	3	3	4	4	3	4	4	4	4	4	4	4	4	4	4	4	4	4	4
294	10	1	2016	4	2	Tianjin	Internet e-commerce	1	2	2	3	3	3	3	3	3	3	4	3	3	4	4	3	4	4	3	3	4	3	3	3	3	4	3	4
295	10	1	2017	3	2	Tianjin	Internet e-commerce	1	2	2	3	3	4	3	3	4	3	4	3	3	4	3	3	3	4	3	4	3	4	4	3	3	3	3	3
296	169	2	2014	6	3	Tianjin	Intelligent manufacturing	1	2	2	1	2	2	3	3	2	3	3	3	3	3	4	4	4	4	3	3	3	3	3	3	4	3	3	3
297	43	1	2013	7	3	Tianjin	Medical equipment	1	2	2	1	2	2	3	3	3	3	4	3	3	3	3	4	3	3	2	3	3	3	2	2	3	3	3	3
298	9	1	2018	2	1	Tianjin	kindergarten	2	2	1	1	3	2	4	2	4	2	4	3	2	4	4	3	2	2	3	4	3	2	4	2	3	2	4	2
299	8	1	2014	6	3	Tianjin	Service industry	2	2	1	1	3	2	4	2	4	3	2	3	4	2	2	4	3	3	2	4	2	4	2	4	3	2	4	2
300	10	1	2018	2	1	Tianjin	Internet e-commerce	1	2	2	4	3	2	4	2	4	2	4	3	2	3	2	4	2	4	3	2	4	2	4	3	2	2	4	2
301	8	1	2017	3	2	Tianjin	IT	1	2	2	1	2	4	2	4	2	4	2	3	2	3	2	3	4	5	3	2	4	2	4	2	4	3	5	3
302	10	1	2016	4	2	Tianjin	Catering industry	2	2	3	2	3	2	3	4	2	4	2	3	2	4	4	3	2	3	2	3	4	2	4	2	4	4	2	4
303	8	1	2018	2	1	Tianjin	IT	1	2	2	4	3	4	3	2	4	2	4	3	2	4	3	2	4	2	3	4	2	3	2	4	3	3	2	3
304	6	1	2017	3	2	Tianjin	Internet software	1	2	2	3	4	3	2	2	4	2	5	2	4	3	3	2	4	3	4	3	2	3	4	3	2	3	2	3
305	8	1	2015	5	2	Tianjin	IT	1	2	2	3	2	3	5	3	2	3	4	3	2	3	4	3	2	3	4	2	4	3	3	2	4	3	4	3
306	7	1	2016	4	2	Tianjin	Manufacturing industry	2	2	2	4	3	2	4	3	2	4	2	3	2	3	3	4	2	2	4	3	2	3	2	4	2	3	2	3
307	5	1	2018	2	1	Tianjin	Catering industry	2	2	1	1	3	2	3	2	4	3	3	3	2	4	4	3	2	2	3	2	3	2	4	2	3	4	3	2
308	4	1	2017	3	2	Tianjin	Internet software	1	2	2	4	4	3	2	3	4	3	2	3	4	3	3	2	2	2	3	2	3	4	2	3	4	4	2	3
309	6	1	2017	3	2	Tianjin	Internet finance	1	2	2	4	2	3	4	3	2	3	4	3	4	3	2	3	4	3	2	3	4	3	2	3	2	3	4	3
310	8	1	2017	3	2	Tianjin	Internet e-commerce	1	2	2	4	4	3	2	3	5	3	2	3	2	3	4	3	2	4	3	2	4	3	2	4	3	3	2	4
311	2	1	2020	0	1	Tianjin	Internet software	1	2	1	4	3	4	2	4	3	2	4	3	2	4	4	2	4	2	4	2	4	2	4	3	2	2	4	3
312	4	1	2018	2	1	Tianjin	Photographic production	2	2	2	4	3	4	2	3	4	2	4	3	2	4	3	3	4	4	3	2	4	3	2	4	3	3	2	4
313	4	1	2018	2	1	Tianjin	Telecom operator	1	2	2	4	3	2	4	2	4	3	2	3	2	4	3	2	4	4	3	2	3	4	3	4	3	3	4	3
314	2	1	2018	2	1	Tianjin	Internet e-commerce	1	2	2	1	3	4	2	3	4	2	4	4	3	4	3	2	4	4	3	4	3	4	2	3	4	2	4	3
315	6	1	2019	1	1	Tianjin	Internet service industry	1	2	2	1	4	3	2	5	2	4	3	3	4	3	4	3	2	4	2	3	4	3	2	3	3	3	2	3
316	4	1	2018	2	1	Tianjin	Internet service industry	1	2	2	4	2	4	3	2	3	4	2	3	4	3	3	4	2	4	2	3	2	3	4	3	2	2	3	4
317	4	1	2018	2	1	Tianjin	Internet service industry	1	2	2	4	3	2	3	4	3	5	3	3	4	3	3	4	2	3	2	3	4	3	3	4	3	3	4	3
318	12	1	2019	1	1	Tianjin	Internet service industry	1	2	2	3	3	4	2	4	2	4	5	3	4	3	4	3	2	5	3	4	3	2	3	4	3	3	2	4
319	280	2	1996	24	5	Tianjin	Textile industry	2	1	3	4	4	3	3	3	4	4	4	4	4	4	4	4	4	4	4	4	4	4	4	4	4	4	4	4
320	2	1	2013	7	3	Tianjin	Biotechnology Pharmaceutical	1	2	1	4	5	5	3	1	5	5	5	5	5	5	5	5	5	5	5	5	5	5	5	5	5	5	5	5
321	50	1	2011	9	3	Tianjin	Computer manufacturing	1	2	2	1	3	4	3	2	2	4	4	4	3	3	4	4	3	4	4	4	4	3	3	3	4	3	3	3
322	300	3	2012	8	3	Tianjin	Medical equipment	1	2	2	3	4	4	3	3	5	5	5	3	3	3	5	4	4	4	4	4	4	4	4	4	4	4	4	4
323	135	2	2010	10	3	Tianjin	Machinery manufacturing	2	2	2	2	3	2	2	2	2	4	4	2	2	2	4	4	4	4	2	2	3	3	2	2	4	4	4	4
324	189	2	2012	8	3	Tianjin	Research and development of mechanical equipment and new materials	1	2	2	4	4	3	2	3	3	3	4	4	4	4	4	4	5	5	5	5	5	5	5	5	5	5	5	5
325	135	2	2003	17	4	Tianjin	Internet software	1	4	2	1	4	3	4	3	4	4	4	4	4	4	4	3	3	4	4	4	4	4	4	4	4	4	4	4
326	320	3	2013	7	3	Tianjin	Biotechnology Pharmaceutical	1	2	2	4	3	4	3	3	2	3	4	4	4	4	5	5	5	4	5	4	4	4	4	4	5	4	4	4
327	20	1	2018	2	1	Tianjin	Financial industry	2	2	2	1	3	3	1	3	3	3	5	1	3	3	5	5	5	5	3	2	3	3	3	3	3	2	3	4
328	108	2	2010	10	3	Tianjin	Internet software	1	2	2	2	3	2	2	4	3	4	4	2	2	3	5	3	4	2	2	2	4	3	2	3	4	3	3	3
329	159	2	2015	5	2	Tianjin	Computer manufacturing	1	2	2	2	3	3	3	3	4	4	4	3	3	3	4	3	4	3	3	4	3	3	3	3	3	3	3	3
330	145	2	2012	8	3	Tianjin	Musical instrument manufacturing	2	2	2	3	3	3	2	3	3	4	5	2	2	2	5	5	5	4	3	3	3	3	3	3	2	3	3	3
331	29	1	2009	11	4	Tianjin	Computer manufacturing	1	2	3	1	3	2	3	3	3	4	4	2	2	2	5	5	5	5	5	3	4	5	4	3	5	4	4	4
332	55	1	2018	2	1	Tianjin	Catering industry	2	2	4	1	3	2	3	3	3	4	4	2	2	2	5	5	5	5	5	3	4	5	4	3	5	4	4	4
333	400	3	2014	6	3	Tianjin	Biotechnology Pharmaceutical	1	2	2	4	3	3	3	3	3	3	3	3	3	3	3	3	3	4	4	4	4	4	4	4	4	4	4	4
334	123	2	2001	19	4	Tianjin	Internet Medical	1	2	3	1	2	2	4	4	4	4	4	3	3	3	3	3	3	3	4	3	4	4	3	3	3	4	4	4
335	60	1	2013	7	3	Tianjin	Communication equipment manufacturing	1	2	2	2	3	3	3	2	3	4	5	3	3	4	5	4	4	5	4	4	4	4	4	4	4	4	5	4
336	186	2	2003	17	4	Tianjin	Internet software	1	4	2	3	3	3	4	3	4	4	5	4	4	4	4	4	4	4	3	4	4	4	4	4	4	4	4	4
337	900+	4	2013	7	3	Tianjin	New material	1	2	2	4	3	4	3	4	4	3	4	4	3	4	4	3	3	3	3	4	4	4	4	4	3	4	4	4
338	115	2	2015	5	2	Tianjin	Electronic information	1	2	2	3	3	4	2	3	3	4	5	3	3	4	4	3	4	4	4	4	4	5	5	5	5	4	4	4
339	192	2	2010	10	3	Tianjin	Textile industry	2	2	3	1	3	2	3	3	3	4	4	3	3	3	4	3	3	3	3	3	3	3	3	3	3	3	3	3
340	172	2	2015	5	2	Tianjin	Research and development of mechanical equipment and new materials	1	2	1	2	3	3	3	3	3	3	3	3	3	3	4	3	4	4	4	4	4	4	4	4	4	4	4	3
341	32	1	2014	6	3	Tianjin	Manufacturing industry	2	2	2	3	3	2	2	2	3	3	3	2	2	2	2	2	2	3	2	2	3	3	2	2	3	2	3	3
342	30	1	2015	5	2	Tianjin	Manufacturing industry	2	2	2	3	3	3	3	3	3	4	4	3	3	4	4	3	3	4	4	3	4	4	3	3	4	4	3	3
343	30	1	2017	3	2	Tianjin	Manufacturing industry	2	4	2	3	4	3	3	5	5	5	5	5	5	5	5	5	5	3	3	3	3	5	5	5	5	5	5	5
344	17	1	2012	8	3	Tianjin	Mold manufacturing industry	2	2	2	2	3	3	2	2	3	4	4	3	4	3	3	2	2	3	3	3	3	3	4	3	4	3	3	3
